# Supplementary material for: Multi-session adaptation to audiovisual and sensorimotor biofeedback is heterogeneous among adolescents with cerebral palsy
Source: PLoS One. 2024 Nov 18;19(11):e0313617. doi: 10.1371/journal.pone.0313617 (PMC11573209; doi:10.1371/journal.pone.0313617)
Supplement: S1 File — This compressed folder contains all participant-level data for pre-, post-, and training visits used for the presented analyses and figures. The file READ ME.txt contains basic definitions for all presented variables. All data has been de-identified to protect participant privacy. (ZIP) [file pone.0313617.s001.zip]

Archive with 3 entries (3 files):
- AdaptationTable.csv
- PrePostTable.csv
- READ ME.txt
