# Supplementary material for: Multi-session adaptation to audiovisual and sensorimotor biofeedback is heterogeneous among adolescents with cerebral palsy
Source: PLoS One. 2024 Nov 18;19(11):e0313617. doi: 10.1371/journal.pone.0313617 (PMC11573209; doi:10.1371/journal.pone.0313617)
Supplement: S1 File — This compressed folder contains all participant-level data for pre-, post-, and training visits used for the presented analyses and figures. The file READ ME.txt contains basic definitions for all presented variables. All data has been de-identified to protect participant privacy. (ZIP) [file pone.0313617.s001.zip › AdaptationTable.csv]

SUBJ	BOUT	VISIT	RES_LEVEL	SET_POINT	SPEED	AGE	SEX	MASS	HEIGHT	LEG_LENGTH	MORE_AFFECTED_LIMB	GMFCS	EMG_LABELS_L	PHASE	MINUTE	SIDE	EMG_1	EMG_2	EMG_3	EMG_4	tVAF
1	1	2	6.21	0.1	0.98	18	M	62.14	1.76	1.03	R	2	TA,SOL,VL,ST	Base	1	L	1	1	1	1	0.668
1	1	2	6.21	0.1	0.98	18	M	62.14	1.76	1.03	R	2	TA,SOL,VL,ST	Adapt	1	L	1.425	1.053	1.743	1.147	0.726
1	1	2	6.21	0.1	0.98	18	M	62.14	1.76	1.03	R	2	TA,SOL,VL,ST	Adapt	2	L	1.366	1.271	1.611	1.123	0.686
1	1	2	6.21	0.1	0.98	18	M	62.14	1.76	1.03	R	2	TA,SOL,VL,ST	Adapt	3	L	1.253	1.508	1.537	1.209	0.683
1	1	2	6.21	0.1	0.98	18	M	62.14	1.76	1.03	R	2	TA,SOL,VL,ST	Adapt	4	L	1.348	1.868	1.48	1.046	0.682
1	1	2	6.21	0.1	0.98	18	M	62.14	1.76	1.03	R	2	TA,SOL,VL,ST	Adapt	5	L	1.319	2.102	1.312	1.165	0.652
1	1	2	6.21	0.1	0.98	18	M	62.14	1.76	1.03	R	2	TA,SOL,VL,ST	Adapt	6	L	1.31	1.772	1.394	1.246	0.661
1	1	2	6.21	0.1	0.98	18	M	62.14	1.76	1.03	R	2	TA,SOL,VL,ST	Adapt	7	L	1.315	1.693	1.381	1.025	0.698
1	1	2	6.21	0.1	0.98	18	M	62.14	1.76	1.03	R	2	TA,SOL,VL,ST	Adapt	8	L	1.284	1.314	1.462	0.934	0.712
1	1	2	6.21	0.1	0.98	18	M	62.14	1.76	1.03	R	2	TA,SOL,VL,ST	Adapt	9	L	1.267	1.465	1.527	0.934	0.715
1	1	2	6.21	0.1	0.98	18	M	62.14	1.76	1.03	R	2	TA,SOL,VL,ST	Adapt	10	L	1.214	1.433	1.404	0.83	0.708
1	1	2	6.21	0.1	0.98	18	M	62.14	1.76	1.04	R	2	TA,SOL,VL,ST	Base	1	R	1	1	1	1	0.8
1	1	2	6.21	0.1	0.98	18	M	62.14	1.76	1.04	R	2	TA,SOL,VL,ST	Adapt	1	R	1.235	1.467	1.145	2.013	0.831
1	1	2	6.21	0.1	0.98	18	M	62.14	1.76	1.04	R	2	TA,SOL,VL,ST	Adapt	2	R	1.059	1.504	1.11	1.867	0.823
1	1	2	6.21	0.1	0.98	18	M	62.14	1.76	1.04	R	2	TA,SOL,VL,ST	Adapt	3	R	0.95	1.503	1.144	1.732	0.814
1	1	2	6.21	0.1	0.98	18	M	62.14	1.76	1.04	R	2	TA,SOL,VL,ST	Adapt	4	R	0.961	1.544	1.042	1.647	0.818
1	1	2	6.21	0.1	0.98	18	M	62.14	1.76	1.04	R	2	TA,SOL,VL,ST	Adapt	5	R	0.971	1.484	1.094	1.511	0.807
1	1	2	6.21	0.1	0.98	18	M	62.14	1.76	1.04	R	2	TA,SOL,VL,ST	Adapt	6	R	1.029	1.508	1.152	1.78	0.837
1	1	2	6.21	0.1	0.98	18	M	62.14	1.76	1.04	R	2	TA,SOL,VL,ST	Adapt	7	R	0.82	1.483	1.009	1.535	0.839
1	1	2	6.21	0.1	0.98	18	M	62.14	1.76	1.04	R	2	TA,SOL,VL,ST	Adapt	8	R	0.766	1.415	0.966	1.488	0.841
1	1	2	6.21	0.1	0.98	18	M	62.14	1.76	1.04	R	2	TA,SOL,VL,ST	Adapt	9	R	0.915	1.424	0.982	1.515	0.839
1	1	2	6.21	0.1	0.98	18	M	62.14	1.76	1.04	R	2	TA,SOL,VL,ST	Adapt	10	R	0.92	1.254	0.925	1.585	0.854
1	2	2	7.77	0.125	0.98	18	M	62.14	1.76	1.03	R	2	TA,SOL,VL,ST	Adapt	1	L	0.928	1.573	1.253	0.886	0.71
1	2	2	7.77	0.125	0.98	18	M	62.14	1.76	1.03	R	2	TA,SOL,VL,ST	Adapt	2	L	0.947	1.872	1.397	0.918	0.696
1	2	2	7.77	0.125	0.98	18	M	62.14	1.76	1.03	R	2	TA,SOL,VL,ST	Adapt	3	L	0.941	1.935	1.315	0.928	0.727
1	2	2	7.77	0.125	0.98	18	M	62.14	1.76	1.03	R	2	TA,SOL,VL,ST	Adapt	4	L	0.945	2.07	1.303	0.903	0.726
1	2	2	7.77	0.125	0.98	18	M	62.14	1.76	1.03	R	2	TA,SOL,VL,ST	Adapt	5	L	0.967	2.254	1.288	0.846	0.748
1	2	2	7.77	0.125	0.98	18	M	62.14	1.76	1.03	R	2	TA,SOL,VL,ST	Adapt	6	L	0.847	1.751	1.166	0.803	0.715
1	2	2	7.77	0.125	0.98	18	M	62.14	1.76	1.03	R	2	TA,SOL,VL,ST	Adapt	7	L	0.767	1.922	1.031	0.835	0.716
1	2	2	7.77	0.125	0.98	18	M	62.14	1.76	1.03	R	2	TA,SOL,VL,ST	Adapt	8	L	0.815	1.861	1.05	0.826	0.728
1	2	2	7.77	0.125	0.98	18	M	62.14	1.76	1.03	R	2	TA,SOL,VL,ST	Adapt	9	L	0.88	1.717	1.219	0.741	0.723
1	2	2	7.77	0.125	0.98	18	M	62.14	1.76	1.03	R	2	TA,SOL,VL,ST	Adapt	10	L	0.897	1.807	1.194	0.829	0.712
1	2	2	7.77	0.125	0.98	18	M	62.14	1.76	1.03	R	2	TA,SOL,VL,ST	Washout	1	L	0.832	1.442	0.888	0.746	0.686
1	2	2	7.77	0.125	0.98	18	M	62.14	1.76	1.04	R	2	TA,SOL,VL,ST	Adapt	1	R	1.12	1.239	0.969	1.901	0.854
1	2	2	7.77	0.125	0.98	18	M	62.14	1.76	1.04	R	2	TA,SOL,VL,ST	Adapt	2	R	1.152	1.496	1.018	1.987	0.829
1	2	2	7.77	0.125	0.98	18	M	62.14	1.76	1.04	R	2	TA,SOL,VL,ST	Adapt	3	R	1.21	1.359	0.982	1.724	0.807
1	2	2	7.77	0.125	0.98	18	M	62.14	1.76	1.04	R	2	TA,SOL,VL,ST	Adapt	4	R	1.217	1.239	0.978	1.54	0.807
1	2	2	7.77	0.125	0.98	18	M	62.14	1.76	1.04	R	2	TA,SOL,VL,ST	Adapt	5	R	1.2	1.156	0.935	1.477	0.808
1	2	2	7.77	0.125	0.98	18	M	62.14	1.76	1.04	R	2	TA,SOL,VL,ST	Adapt	6	R	1.093	1.048	0.894	1.406	0.807
1	2	2	7.77	0.125	0.98	18	M	62.14	1.76	1.04	R	2	TA,SOL,VL,ST	Adapt	7	R	0.955	0.995	0.908	1.263	0.809
1	2	2	7.77	0.125	0.98	18	M	62.14	1.76	1.04	R	2	TA,SOL,VL,ST	Adapt	8	R	1.095	0.987	0.897	1.322	0.806
1	2	2	7.77	0.125	0.98	18	M	62.14	1.76	1.04	R	2	TA,SOL,VL,ST	Adapt	9	R	1.2	1.048	0.88	1.628	0.817
1	2	2	7.77	0.125	0.98	18	M	62.14	1.76	1.04	R	2	TA,SOL,VL,ST	Adapt	10	R	1.398	1.103	0.914	1.535	0.798
1	2	2	7.77	0.125	0.98	18	M	62.14	1.76	1.04	R	2	TA,SOL,VL,ST	Washout	1	R	1.305	0.702	0.851	1.016	0.77
1	1	3	7.77	0.125	0.98	18	M	62.14	1.76	1.03	R	2	TA,SOL,VL,ST	Base	1	L	1	1	1	1	0.678
1	1	3	7.77	0.125	0.98	18	M	62.14	1.76	1.03	R	2	TA,SOL,VL,ST	Adapt	1	L	1.239	1.355	2.629	0.952	0.788
1	1	3	7.77	0.125	0.98	18	M	62.14	1.76	1.03	R	2	TA,SOL,VL,ST	Adapt	2	L	1.194	1.666	2.355	1.235	0.76
1	1	3	7.77	0.125	0.98	18	M	62.14	1.76	1.03	R	2	TA,SOL,VL,ST	Adapt	3	L	1.122	1.597	2.038	1.246	0.733
1	1	3	7.77	0.125	0.98	18	M	62.14	1.76	1.03	R	2	TA,SOL,VL,ST	Adapt	4	L	1.118	1.492	1.67	1.282	0.711
1	1	3	7.77	0.125	0.98	18	M	62.14	1.76	1.03	R	2	TA,SOL,VL,ST	Adapt	5	L	1.066	1.622	1.562	1.161	0.681
1	1	3	7.77	0.125	0.98	18	M	62.14	1.76	1.03	R	2	TA,SOL,VL,ST	Adapt	6	L	1.112	1.476	1.43	1.092	0.682
1	1	3	7.77	0.125	0.98	18	M	62.14	1.76	1.03	R	2	TA,SOL,VL,ST	Adapt	7	L	1.08	1.622	1.572	1.151	0.686
1	1	3	7.77	0.125	0.98	18	M	62.14	1.76	1.03	R	2	TA,SOL,VL,ST	Adapt	8	L	1.11	1.523	1.736	1.096	0.711
1	1	3	7.77	0.125	0.98	18	M	62.14	1.76	1.03	R	2	TA,SOL,VL,ST	Adapt	9	L	1.063	1.542	1.913	1.078	0.699
1	1	3	7.77	0.125	0.98	18	M	62.14	1.76	1.03	R	2	TA,SOL,VL,ST	Adapt	10	L	0.788	1.121	1.392	0.834	NaN
1	1	3	7.77	0.125	0.98	18	M	62.14	1.76	1.04	R	2	TA,SOL,VL,ST	Base	1	R	1	1	1	1	0.796
1	1	3	7.77	0.125	0.98	18	M	62.14	1.76	1.04	R	2	TA,SOL,VL,ST	Adapt	1	R	1.003	1.508	1.945	1.848	0.858
1	1	3	7.77	0.125	0.98	18	M	62.14	1.76	1.04	R	2	TA,SOL,VL,ST	Adapt	2	R	1.07	1.601	2.183	1.508	0.831
1	1	3	7.77	0.125	0.98	18	M	62.14	1.76	1.04	R	2	TA,SOL,VL,ST	Adapt	3	R	0.858	1.687	2.114	1.374	0.846
1	1	3	7.77	0.125	0.98	18	M	62.14	1.76	1.04	R	2	TA,SOL,VL,ST	Adapt	4	R	0.673	1.628	1.797	1.262	0.852
1	1	3	7.77	0.125	0.98	18	M	62.14	1.76	1.04	R	2	TA,SOL,VL,ST	Adapt	5	R	0.659	1.514	1.609	1.144	0.849
1	1	3	7.77	0.125	0.98	18	M	62.14	1.76	1.04	R	2	TA,SOL,VL,ST	Adapt	6	R	0.638	1.512	1.56	1.072	0.853
1	1	3	7.77	0.125	0.98	18	M	62.14	1.76	1.04	R	2	TA,SOL,VL,ST	Adapt	7	R	0.729	1.592	1.796	1.132	0.854
1	1	3	7.77	0.125	0.98	18	M	62.14	1.76	1.04	R	2	TA,SOL,VL,ST	Adapt	8	R	0.809	1.62	1.702	1.111	0.847
1	1	3	7.77	0.125	0.98	18	M	62.14	1.76	1.04	R	2	TA,SOL,VL,ST	Adapt	9	R	0.726	1.53	1.606	1.056	0.841
1	1	3	7.77	0.125	0.98	18	M	62.14	1.76	1.04	R	2	TA,SOL,VL,ST	Adapt	10	R	0.52	1.439	1.417	0.921	NaN
1	2	3	9.32	0.15	0.98	18	M	62.14	1.76	1.03	R	2	TA,SOL,VL,ST	Adapt	1	L	0.236	1.269	1.069	1.148	0.681
1	2	3	9.32	0.15	0.98	18	M	62.14	1.76	1.03	R	2	TA,SOL,VL,ST	Adapt	2	L	0.194	1.33	1.75	1.073	0.764
1	2	3	9.32	0.15	0.98	18	M	62.14	1.76	1.03	R	2	TA,SOL,VL,ST	Adapt	3	L	0.161	1.335	1.49	1.279	0.733
1	2	3	9.32	0.15	0.98	18	M	62.14	1.76	1.03	R	2	TA,SOL,VL,ST	Adapt	4	L	0.152	1.545	1.733	1.239	0.734
1	2	3	9.32	0.15	0.98	18	M	62.14	1.76	1.03	R	2	TA,SOL,VL,ST	Adapt	5	L	0.127	1.564	1.75	0.983	0.716
1	2	3	9.32	0.15	0.98	18	M	62.14	1.76	1.03	R	2	TA,SOL,VL,ST	Adapt	6	L	0.105	1.368	1.436	1.043	0.712
1	2	3	9.32	0.15	0.98	18	M	62.14	1.76	1.03	R	2	TA,SOL,VL,ST	Adapt	7	L	0.1	1.404	1.549	1.081	0.704
1	2	3	9.32	0.15	0.98	18	M	62.14	1.76	1.03	R	2	TA,SOL,VL,ST	Adapt	8	L	0.101	1.359	1.62	1.019	0.71
1	2	3	9.32	0.15	0.98	18	M	62.14	1.76	1.03	R	2	TA,SOL,VL,ST	Adapt	9	L	0.086	1.305	1.441	1.089	0.697
1	2	3	9.32	0.15	0.98	18	M	62.14	1.76	1.03	R	2	TA,SOL,VL,ST	Adapt	10	L	0.093	1.251	1.614	1.127	0.724
1	2	3	9.32	0.15	0.98	18	M	62.14	1.76	1.03	R	2	TA,SOL,VL,ST	Washout	1	L	0.081	1.099	1.047	0.955	0.682
1	2	3	9.32	0.15	0.98	18	M	62.14	1.76	1.04	R	2	TA,SOL,VL,ST	Adapt	1	R	1.078	1.084	1.118	0.822	0.813
1	2	3	9.32	0.15	0.98	18	M	62.14	1.76	1.04	R	2	TA,SOL,VL,ST	Adapt	2	R	0.971	1.697	2.521	1.028	0.87
1	2	3	9.32	0.15	0.98	18	M	62.14	1.76	1.04	R	2	TA,SOL,VL,ST	Adapt	3	R	1.09	1.63	2.365	0.966	0.846
1	2	3	9.32	0.15	0.98	18	M	62.14	1.76	1.04	R	2	TA,SOL,VL,ST	Adapt	4	R	0.375	1.645	2.345	0.915	0.901
1	2	3	9.32	0.15	0.98	18	M	62.14	1.76	1.04	R	2	TA,SOL,VL,ST	Adapt	5	R	0.188	1.527	1.922	0.783	0.905
1	2	3	9.32	0.15	0.98	18	M	62.14	1.76	1.04	R	2	TA,SOL,VL,ST	Adapt	6	R	0.184	1.577	2.001	0.795	0.907
1	2	3	9.32	0.15	0.98	18	M	62.14	1.76	1.04	R	2	TA,SOL,VL,ST	Adapt	7	R	0.136	1.608	2.046	0.788	0.913
1	2	3	9.32	0.15	0.98	18	M	62.14	1.76	1.04	R	2	TA,SOL,VL,ST	Adapt	8	R	0.103	1.563	1.95	0.731	0.914
1	2	3	9.32	0.15	0.98	18	M	62.14	1.76	1.04	R	2	TA,SOL,VL,ST	Adapt	9	R	0.096	1.569	1.989	0.717	0.91
1	2	3	9.32	0.15	0.98	18	M	62.14	1.76	1.04	R	2	TA,SOL,VL,ST	Adapt	10	R	0.106	1.734	2.194	0.742	0.919
1	2	3	9.32	0.15	0.98	18	M	62.14	1.76	1.04	R	2	TA,SOL,VL,ST	Washout	1	R	0.107	1.102	1.048	0.672	0.875
1	1	4	9.32	0.15	0.98	18	M	62.14	1.76	1.03	R	2	TA,SOL,VL,ST	Base	1	L	1	1	1	1	0.715
1	1	4	9.32	0.15	0.98	18	M	62.14	1.76	1.03	R	2	TA,SOL,VL,ST	Adapt	1	L	1.131	1.098	1.134	0.915	0.722
1	1	4	9.32	0.15	0.98	18	M	62.14	1.76	1.03	R	2	TA,SOL,VL,ST	Adapt	2	L	1.123	1.141	1.31	0.8	0.713
1	1	4	9.32	0.15	0.98	18	M	62.14	1.76	1.03	R	2	TA,SOL,VL,ST	Adapt	3	L	1.005	1.304	1.217	0.749	0.703
1	1	4	9.32	0.15	0.98	18	M	62.14	1.76	1.03	R	2	TA,SOL,VL,ST	Adapt	4	L	1.059	1.296	1.349	0.754	0.691
1	1	4	9.32	0.15	0.98	18	M	62.14	1.76	1.03	R	2	TA,SOL,VL,ST	Adapt	5	L	1.166	1.231	1.389	0.782	0.726
1	1	4	9.32	0.15	0.98	18	M	62.14	1.76	1.03	R	2	TA,SOL,VL,ST	Adapt	6	L	0.953	1.33	1.473	0.831	0.717
1	1	4	9.32	0.15	0.98	18	M	62.14	1.76	1.03	R	2	TA,SOL,VL,ST	Adapt	7	L	1.077	1.495	1.627	0.774	0.73
1	1	4	9.32	0.15	0.98	18	M	62.14	1.76	1.03	R	2	TA,SOL,VL,ST	Adapt	8	L	1.077	1.193	0.983	0.816	0.702
1	1	4	9.32	0.15	0.98	18	M	62.14	1.76	1.03	R	2	TA,SOL,VL,ST	Adapt	9	L	1.034	1.357	1.423	0.942	0.703
1	1	4	9.32	0.15	0.98	18	M	62.14	1.76	1.03	R	2	TA,SOL,VL,ST	Adapt	10	L	0.991	1.463	1.022	0.804	0.695
1	1	4	9.32	0.15	0.98	18	M	62.14	1.76	1.04	R	2	TA,SOL,VL,ST	Base	1	R	1	1	1	1	0.769
1	1	4	9.32	0.15	0.98	18	M	62.14	1.76	1.04	R	2	TA,SOL,VL,ST	Adapt	1	R	0.871	1.268	1.484	1.111	0.812
1	1	4	9.32	0.15	0.98	18	M	62.14	1.76	1.04	R	2	TA,SOL,VL,ST	Adapt	2	R	0.86	1.452	1.802	1.121	0.828
1	1	4	9.32	0.15	0.98	18	M	62.14	1.76	1.04	R	2	TA,SOL,VL,ST	Adapt	3	R	0.786	1.48	1.549	1.107	0.824
1	1	4	9.32	0.15	0.98	18	M	62.14	1.76	1.04	R	2	TA,SOL,VL,ST	Adapt	4	R	0.891	1.566	1.831	1.202	0.83
1	1	4	9.32	0.15	0.98	18	M	62.14	1.76	1.04	R	2	TA,SOL,VL,ST	Adapt	5	R	0.888	1.587	1.713	1.258	0.813
1	1	4	9.32	0.15	0.98	18	M	62.14	1.76	1.04	R	2	TA,SOL,VL,ST	Adapt	6	R	0.816	1.517	1.575	1.222	0.801
1	1	4	9.32	0.15	0.98	18	M	62.14	1.76	1.04	R	2	TA,SOL,VL,ST	Adapt	7	R	0.779	1.574	1.694	1.327	0.817
1	1	4	9.32	0.15	0.98	18	M	62.14	1.76	1.04	R	2	TA,SOL,VL,ST	Adapt	8	R	0.944	1.424	1.479	1.045	0.789
1	1	4	9.32	0.15	0.98	18	M	62.14	1.76	1.04	R	2	TA,SOL,VL,ST	Adapt	9	R	0.922	1.596	1.73	1.257	0.817
1	1	4	9.32	0.15	0.98	18	M	62.14	1.76	1.04	R	2	TA,SOL,VL,ST	Adapt	10	R	0.787	1.465	1.532	1.005	0.83
1	2	4	10.87	0.175	0.98	18	M	62.14	1.76	1.03	R	2	TA,SOL,VL,ST	Adapt	1	L	1.167	1.111	1.317	1.149	0.747
1	2	4	10.87	0.175	0.98	18	M	62.14	1.76	1.03	R	2	TA,SOL,VL,ST	Adapt	2	L	1.117	1.168	1.216	1.159	0.708
1	2	4	10.87	0.175	0.98	18	M	62.14	1.76	1.03	R	2	TA,SOL,VL,ST	Adapt	3	L	1.097	1.262	1.623	1.003	0.744
1	2	4	10.87	0.175	0.98	18	M	62.14	1.76	1.03	R	2	TA,SOL,VL,ST	Adapt	4	L	1.077	1.245	1.281	0.899	0.707
1	2	4	10.87	0.175	0.98	18	M	62.14	1.76	1.03	R	2	TA,SOL,VL,ST	Adapt	5	L	1.043	1.316	1.279	0.969	0.714
1	2	4	10.87	0.175	0.98	18	M	62.14	1.76	1.03	R	2	TA,SOL,VL,ST	Adapt	6	L	0.989	1.19	1.197	1.007	0.712
1	2	4	10.87	0.175	0.98	18	M	62.14	1.76	1.03	R	2	TA,SOL,VL,ST	Adapt	7	L	1.045	1.352	1.021	0.955	0.688
1	2	4	10.87	0.175	0.98	18	M	62.14	1.76	1.03	R	2	TA,SOL,VL,ST	Adapt	8	L	1.042	1.267	1.263	1.111	0.689
1	2	4	10.87	0.175	0.98	18	M	62.14	1.76	1.03	R	2	TA,SOL,VL,ST	Adapt	9	L	1.038	1.28	1.079	0.912	0.704
1	2	4	10.87	0.175	0.98	18	M	62.14	1.76	1.03	R	2	TA,SOL,VL,ST	Adapt	10	L	1.053	1.298	1.231	0.942	0.678
1	2	4	10.87	0.175	0.98	18	M	62.14	1.76	1.03	R	2	TA,SOL,VL,ST	Washout	1	L	0.986	1.116	0.865	0.75	0.707
1	2	4	10.87	0.175	0.98	18	M	62.14	1.76	1.04	R	2	TA,SOL,VL,ST	Adapt	1	R	1.167	1.562	2.539	1.463	0.832
1	2	4	10.87	0.175	0.98	18	M	62.14	1.76	1.04	R	2	TA,SOL,VL,ST	Adapt	2	R	0.859	1.446	2.101	1.36	0.833
1	2	4	10.87	0.175	0.98	18	M	62.14	1.76	1.04	R	2	TA,SOL,VL,ST	Adapt	3	R	0.78	1.602	2.438	1.35	0.852
1	2	4	10.87	0.175	0.98	18	M	62.14	1.76	1.04	R	2	TA,SOL,VL,ST	Adapt	4	R	0.705	1.456	1.811	1.18	0.84
1	2	4	10.87	0.175	0.98	18	M	62.14	1.76	1.04	R	2	TA,SOL,VL,ST	Adapt	5	R	0.82	1.477	1.992	1.233	0.846
1	2	4	10.87	0.175	0.98	18	M	62.14	1.76	1.04	R	2	TA,SOL,VL,ST	Adapt	6	R	0.831	1.441	1.832	1.179	0.837
1	2	4	10.87	0.175	0.98	18	M	62.14	1.76	1.04	R	2	TA,SOL,VL,ST	Adapt	7	R	0.748	1.39	1.572	1.045	0.848
1	2	4	10.87	0.175	0.98	18	M	62.14	1.76	1.04	R	2	TA,SOL,VL,ST	Adapt	8	R	0.637	1.397	1.743	1.126	0.849
1	2	4	10.87	0.175	0.98	18	M	62.14	1.76	1.04	R	2	TA,SOL,VL,ST	Adapt	9	R	0.519	1.359	1.307	0.967	0.863
1	2	4	10.87	0.175	0.98	18	M	62.14	1.76	1.04	R	2	TA,SOL,VL,ST	Adapt	10	R	0.651	1.383	1.352	1.054	0.844
1	2	4	10.87	0.175	0.98	18	M	62.14	1.76	1.04	R	2	TA,SOL,VL,ST	Washout	1	R	0.715	1	0.747	0.792	0.799
1	1	5	10.87	0.175	0.98	18	M	62.14	1.76	1.03	R	2	TA,SOL,VL,ST	Base	1	L	1	1	1	1	0.688
1	1	5	10.87	0.175	0.98	18	M	62.14	1.76	1.03	R	2	TA,SOL,VL,ST	Adapt	1	L	1.062	1.092	2.083	1.07	0.793
1	1	5	10.87	0.175	0.98	18	M	62.14	1.76	1.03	R	2	TA,SOL,VL,ST	Adapt	2	L	1.136	1.258	1.862	1.087	0.76
1	1	5	10.87	0.175	0.98	18	M	62.14	1.76	1.03	R	2	TA,SOL,VL,ST	Adapt	3	L	1.063	1.243	1.71	1.016	0.703
1	1	5	10.87	0.175	0.98	18	M	62.14	1.76	1.03	R	2	TA,SOL,VL,ST	Adapt	4	L	0.954	1.236	1.754	1.022	0.693
1	1	5	10.87	0.175	0.98	18	M	62.14	1.76	1.03	R	2	TA,SOL,VL,ST	Adapt	5	L	0.999	1.162	1.765	1.074	0.727
1	1	5	10.87	0.175	0.98	18	M	62.14	1.76	1.03	R	2	TA,SOL,VL,ST	Adapt	6	L	1.053	1.203	1.832	1.085	0.73
1	1	5	10.87	0.175	0.98	18	M	62.14	1.76	1.03	R	2	TA,SOL,VL,ST	Adapt	7	L	1.04	1.2	1.714	0.947	0.717
1	1	5	10.87	0.175	0.98	18	M	62.14	1.76	1.03	R	2	TA,SOL,VL,ST	Adapt	8	L	0.933	1.221	1.985	0.893	0.728
1	1	5	10.87	0.175	0.98	18	M	62.14	1.76	1.03	R	2	TA,SOL,VL,ST	Adapt	9	L	0.933	1.27	1.737	0.791	0.718
1	1	5	10.87	0.175	0.98	18	M	62.14	1.76	1.03	R	2	TA,SOL,VL,ST	Adapt	10	L	0.944	1.448	2.006	0.798	0.73
1	1	5	10.87	0.175	0.98	18	M	62.14	1.76	1.04	R	2	TA,SOL,VL,ST	Base	1	R	1	1	1	1	0.786
1	1	5	10.87	0.175	0.98	18	M	62.14	1.76	1.04	R	2	TA,SOL,VL,ST	Adapt	1	R	1.124	1.712	2.421	2.418	0.846
1	1	5	10.87	0.175	0.98	18	M	62.14	1.76	1.04	R	2	TA,SOL,VL,ST	Adapt	2	R	0.947	1.681	2.218	2.102	0.84
1	1	5	10.87	0.175	0.98	18	M	62.14	1.76	1.04	R	2	TA,SOL,VL,ST	Adapt	3	R	0.816	1.617	2.231	1.634	0.833
1	1	5	10.87	0.175	0.98	18	M	62.14	1.76	1.04	R	2	TA,SOL,VL,ST	Adapt	4	R	0.808	1.668	2.318	1.598	0.836
1	1	5	10.87	0.175	0.98	18	M	62.14	1.76	1.04	R	2	TA,SOL,VL,ST	Adapt	5	R	0.818	1.607	2.113	1.661	0.833
1	1	5	10.87	0.175	0.98	18	M	62.14	1.76	1.04	R	2	TA,SOL,VL,ST	Adapt	6	R	0.628	1.497	1.935	1.458	0.839
1	1	5	10.87	0.175	0.98	18	M	62.14	1.76	1.04	R	2	TA,SOL,VL,ST	Adapt	7	R	0.805	1.639	2.198	1.45	0.836
1	1	5	10.87	0.175	0.98	18	M	62.14	1.76	1.04	R	2	TA,SOL,VL,ST	Adapt	8	R	0.621	1.576	2.084	1.477	0.845
1	1	5	10.87	0.175	0.98	18	M	62.14	1.76	1.04	R	2	TA,SOL,VL,ST	Adapt	9	R	0.603	1.551	2.14	1.35	0.847
1	1	5	10.87	0.175	0.98	18	M	62.14	1.76	1.04	R	2	TA,SOL,VL,ST	Adapt	10	R	0.381	1.614	2.143	1.443	0.852
1	2	5	12.43	0.2	0.98	18	M	62.14	1.76	1.03	R	2	TA,SOL,VL,ST	Adapt	1	L	0.971	1.395	2.044	1.099	0.731
1	2	5	12.43	0.2	0.98	18	M	62.14	1.76	1.03	R	2	TA,SOL,VL,ST	Adapt	2	L	1.017	1.362	1.631	1.05	0.717
1	2	5	12.43	0.2	0.98	18	M	62.14	1.76	1.03	R	2	TA,SOL,VL,ST	Adapt	3	L	0.872	1.229	1.341	1.093	0.708
1	2	5	12.43	0.2	0.98	18	M	62.14	1.76	1.03	R	2	TA,SOL,VL,ST	Adapt	4	L	0.938	1.365	1.68	1.001	0.704
1	2	5	12.43	0.2	0.98	18	M	62.14	1.76	1.03	R	2	TA,SOL,VL,ST	Adapt	5	L	0.981	1.373	1.725	0.944	0.694
1	2	5	12.43	0.2	0.98	18	M	62.14	1.76	1.03	R	2	TA,SOL,VL,ST	Adapt	6	L	0.959	1.231	1.76	0.904	0.722
1	2	5	12.43	0.2	0.98	18	M	62.14	1.76	1.03	R	2	TA,SOL,VL,ST	Adapt	7	L	1	1.25	1.774	0.949	0.732
1	2	5	12.43	0.2	0.98	18	M	62.14	1.76	1.03	R	2	TA,SOL,VL,ST	Adapt	8	L	0.813	1.292	1.672	0.885	0.698
1	2	5	12.43	0.2	0.98	18	M	62.14	1.76	1.03	R	2	TA,SOL,VL,ST	Adapt	9	L	0.689	1.332	2.058	0.935	0.743
1	2	5	12.43	0.2	0.98	18	M	62.14	1.76	1.03	R	2	TA,SOL,VL,ST	Adapt	10	L	0.569	1.249	1.692	0.899	0.706
1	2	5	12.43	0.2	0.98	18	M	62.14	1.76	1.03	R	2	TA,SOL,VL,ST	Washout	1	L	0.469	0.996	1.054	0.791	0.724
1	2	5	12.43	0.2	0.98	18	M	62.14	1.76	1.04	R	2	TA,SOL,VL,ST	Adapt	1	R	0.437	1.545	2.814	2.077	0.873
1	2	5	12.43	0.2	0.98	18	M	62.14	1.76	1.04	R	2	TA,SOL,VL,ST	Adapt	2	R	0.368	1.622	2.722	1.731	0.871
1	2	5	12.43	0.2	0.98	18	M	62.14	1.76	1.04	R	2	TA,SOL,VL,ST	Adapt	3	R	0.254	1.542	2.474	1.402	0.874
1	2	5	12.43	0.2	0.98	18	M	62.14	1.76	1.04	R	2	TA,SOL,VL,ST	Adapt	4	R	0.117	1.496	2.142	1.487	0.862
1	2	5	12.43	0.2	0.98	18	M	62.14	1.76	1.04	R	2	TA,SOL,VL,ST	Adapt	5	R	0.121	1.559	2.391	1.485	0.87
1	2	5	12.43	0.2	0.98	18	M	62.14	1.76	1.04	R	2	TA,SOL,VL,ST	Adapt	6	R	0.102	1.465	2.02	1.518	0.86
1	2	5	12.43	0.2	0.98	18	M	62.14	1.76	1.04	R	2	TA,SOL,VL,ST	Adapt	7	R	0.095	1.489	2.19	1.601	0.848
1	2	5	12.43	0.2	0.98	18	M	62.14	1.76	1.04	R	2	TA,SOL,VL,ST	Adapt	8	R	0.084	1.493	2.213	1.597	0.863
1	2	5	12.43	0.2	0.98	18	M	62.14	1.76	1.04	R	2	TA,SOL,VL,ST	Adapt	9	R	0.085	1.538	2.319	1.558	0.866
1	2	5	12.43	0.2	0.98	18	M	62.14	1.76	1.04	R	2	TA,SOL,VL,ST	Adapt	10	R	0.077	1.529	2.224	1.393	0.871
1	2	5	12.43	0.2	0.98	18	M	62.14	1.76	1.04	R	2	TA,SOL,VL,ST	Washout	1	R	0.079	0.984	0.996	0.854	0.837
2	1	2	4.24	0.1	0.8	12	F	42.41	1.45	0.84	L	2	TA,SOL,VL,ST	Base	1	L	1	1	1	1	0.861
2	1	2	4.24	0.1	0.8	12	F	42.41	1.45	0.84	L	2	TA,SOL,VL,ST	Adapt	1	L	0.972	1.153	1.182	1.184	0.883
2	1	2	4.24	0.1	0.8	12	F	42.41	1.45	0.84	L	2	TA,SOL,VL,ST	Adapt	2	L	1.102	1.252	1.329	1.303	0.883
2	1	2	4.24	0.1	0.8	12	F	42.41	1.45	0.84	L	2	TA,SOL,VL,ST	Adapt	3	L	0.86	1.067	1.011	1.101	0.875
2	1	2	4.24	0.1	0.8	12	F	42.41	1.45	0.84	L	2	TA,SOL,VL,ST	Adapt	4	L	0.964	0.939	0.98	1.043	0.861
2	1	2	4.24	0.1	0.8	12	F	42.41	1.45	0.84	L	2	TA,SOL,VL,ST	Adapt	5	L	0.893	0.929	0.936	1.029	0.859
2	1	2	4.24	0.1	0.8	12	F	42.41	1.45	0.84	L	2	TA,SOL,VL,ST	Adapt	6	L	0.938	0.922	0.891	0.992	0.855
2	1	2	4.24	0.1	0.8	12	F	42.41	1.45	0.84	L	2	TA,SOL,VL,ST	Adapt	7	L	0.969	0.888	0.88	1.001	0.841
2	1	2	4.24	0.1	0.8	12	F	42.41	1.45	0.84	L	2	TA,SOL,VL,ST	Adapt	8	L	0.994	0.943	0.944	1.092	0.854
2	1	2	4.24	0.1	0.8	12	F	42.41	1.45	0.84	L	2	TA,SOL,VL,ST	Adapt	9	L	1.1	1.06	0.995	1.197	0.858
2	1	2	4.24	0.1	0.8	12	F	42.41	1.45	0.84	L	2	TA,SOL,VL,ST	Adapt	10	L	1.051	1.147	1.008	1.25	0.868
2	1	2	4.24	0.1	0.8	12	F	42.41	1.45	0.84	L	2	TA,SOL,VL,ST	Base	1	R	1	1	1	1	0.846
2	1	2	4.24	0.1	0.8	12	F	42.41	1.45	0.84	L	2	TA,SOL,VL,ST	Adapt	1	R	1.123	1.119	1.27	1.114	0.847
2	1	2	4.24	0.1	0.8	12	F	42.41	1.45	0.84	L	2	TA,SOL,VL,ST	Adapt	2	R	1.261	1.204	1.626	1.186	0.857
2	1	2	4.24	0.1	0.8	12	F	42.41	1.45	0.84	L	2	TA,SOL,VL,ST	Adapt	3	R	1.057	0.979	1.193	1.001	0.839
2	1	2	4.24	0.1	0.8	12	F	42.41	1.45	0.84	L	2	TA,SOL,VL,ST	Adapt	4	R	0.969	0.99	1.243	1.002	0.849
2	1	2	4.24	0.1	0.8	12	F	42.41	1.45	0.84	L	2	TA,SOL,VL,ST	Adapt	5	R	0.947	0.973	1.218	0.992	0.858
2	1	2	4.24	0.1	0.8	12	F	42.41	1.45	0.84	L	2	TA,SOL,VL,ST	Adapt	6	R	0.94	0.934	1.125	0.969	0.851
2	1	2	4.24	0.1	0.8	12	F	42.41	1.45	0.84	L	2	TA,SOL,VL,ST	Adapt	7	R	0.91	0.948	1.128	0.985	0.859
2	1	2	4.24	0.1	0.8	12	F	42.41	1.45	0.84	L	2	TA,SOL,VL,ST	Adapt	8	R	0.996	1.032	1.329	1.009	0.855
2	1	2	4.24	0.1	0.8	12	F	42.41	1.45	0.84	L	2	TA,SOL,VL,ST	Adapt	9	R	1.022	1.06	1.402	1.109	0.859
2	1	2	4.24	0.1	0.8	12	F	42.41	1.45	0.84	L	2	TA,SOL,VL,ST	Adapt	10	R	1.036	1.122	1.415	1.108	0.868
2	2	2	5.3	0.125	0.8	12	F	42.41	1.45	0.84	L	2	TA,SOL,VL,ST	Adapt	1	L	1.06	1.292	1.278	1.201	0.875
2	2	2	5.3	0.125	0.8	12	F	42.41	1.45	0.84	L	2	TA,SOL,VL,ST	Adapt	2	L	0.934	0.999	0.878	0.973	0.86
2	2	2	5.3	0.125	0.8	12	F	42.41	1.45	0.84	L	2	TA,SOL,VL,ST	Adapt	3	L	0.956	0.936	0.926	0.928	0.859
2	2	2	5.3	0.125	0.8	12	F	42.41	1.45	0.84	L	2	TA,SOL,VL,ST	Adapt	4	L	1.031	0.911	0.94	0.99	0.847
2	2	2	5.3	0.125	0.8	12	F	42.41	1.45	0.84	L	2	TA,SOL,VL,ST	Adapt	5	L	1.059	1.037	1.008	1.127	0.862
2	2	2	5.3	0.125	0.8	12	F	42.41	1.45	0.84	L	2	TA,SOL,VL,ST	Adapt	6	L	1.003	1.072	0.987	1.067	0.872
2	2	2	5.3	0.125	0.8	12	F	42.41	1.45	0.84	L	2	TA,SOL,VL,ST	Adapt	7	L	1.082	1.044	0.933	1.051	0.857
2	2	2	5.3	0.125	0.8	12	F	42.41	1.45	0.84	L	2	TA,SOL,VL,ST	Adapt	8	L	0.965	1.02	0.9	1.056	0.869
2	2	2	5.3	0.125	0.8	12	F	42.41	1.45	0.84	L	2	TA,SOL,VL,ST	Adapt	9	L	0.953	0.997	0.863	1.03	0.865
2	2	2	5.3	0.125	0.8	12	F	42.41	1.45	0.84	L	2	TA,SOL,VL,ST	Adapt	10	L	0.986	1.01	0.863	0.949	0.858
2	2	2	5.3	0.125	0.8	12	F	42.41	1.45	0.84	L	2	TA,SOL,VL,ST	Washout	1	L	0.822	0.889	0.812	0.822	0.848
2	2	2	5.3	0.125	0.8	12	F	42.41	1.45	0.84	L	2	TA,SOL,VL,ST	Adapt	1	R	1.229	1.086	1.449	1.056	0.858
2	2	2	5.3	0.125	0.8	12	F	42.41	1.45	0.84	L	2	TA,SOL,VL,ST	Adapt	2	R	0.953	0.951	1.03	0.993	0.847
2	2	2	5.3	0.125	0.8	12	F	42.41	1.45	0.84	L	2	TA,SOL,VL,ST	Adapt	3	R	0.927	0.952	1.084	0.92	0.856
2	2	2	5.3	0.125	0.8	12	F	42.41	1.45	0.84	L	2	TA,SOL,VL,ST	Adapt	4	R	0.936	0.946	1.079	0.945	0.854
2	2	2	5.3	0.125	0.8	12	F	42.41	1.45	0.84	L	2	TA,SOL,VL,ST	Adapt	5	R	1.055	1.014	1.262	1.033	0.854
2	2	2	5.3	0.125	0.8	12	F	42.41	1.45	0.84	L	2	TA,SOL,VL,ST	Adapt	6	R	1.009	1.056	1.253	0.989	0.863
2	2	2	5.3	0.125	0.8	12	F	42.41	1.45	0.84	L	2	TA,SOL,VL,ST	Adapt	7	R	1.045	1.052	1.299	1.029	0.861
2	2	2	5.3	0.125	0.8	12	F	42.41	1.45	0.84	L	2	TA,SOL,VL,ST	Adapt	8	R	1.001	0.974	1.108	0.968	0.852
2	2	2	5.3	0.125	0.8	12	F	42.41	1.45	0.84	L	2	TA,SOL,VL,ST	Adapt	9	R	0.935	0.988	1.029	0.971	0.851
2	2	2	5.3	0.125	0.8	12	F	42.41	1.45	0.84	L	2	TA,SOL,VL,ST	Adapt	10	R	1.042	0.937	1.015	0.95	0.846
2	2	2	5.3	0.125	0.8	12	F	42.41	1.45	0.84	L	2	TA,SOL,VL,ST	Washout	1	R	0.802	0.877	0.973	0.908	0.857
2	1	3	5.3	0.125	0.8	12	F	42.41	1.45	0.84	L	2	TA,SOL,VL,ST	Base	1	L	1	1	1	1	0.857
2	1	3	5.3	0.125	0.8	12	F	42.41	1.45	0.84	L	2	TA,SOL,VL,ST	Adapt	1	L	1.064	1.099	1.048	1.263	0.867
2	1	3	5.3	0.125	0.8	12	F	42.41	1.45	0.84	L	2	TA,SOL,VL,ST	Adapt	2	L	0.983	0.964	0.961	1.066	0.854
2	1	3	5.3	0.125	0.8	12	F	42.41	1.45	0.84	L	2	TA,SOL,VL,ST	Adapt	3	L	1.071	1.049	1.047	1.251	0.861
2	1	3	5.3	0.125	0.8	12	F	42.41	1.45	0.84	L	2	TA,SOL,VL,ST	Adapt	4	L	1.113	1.107	1.133	1.339	0.861
2	1	3	5.3	0.125	0.8	12	F	42.41	1.45	0.84	L	2	TA,SOL,VL,ST	Adapt	5	L	1.151	1.078	1.077	1.302	0.859
2	1	3	5.3	0.125	0.8	12	F	42.41	1.45	0.84	L	2	TA,SOL,VL,ST	Adapt	6	L	1.043	0.995	0.968	1.06	0.859
2	1	3	5.3	0.125	0.8	12	F	42.41	1.45	0.84	L	2	TA,SOL,VL,ST	Adapt	7	L	1.086	1.058	1.025	1.204	0.864
2	1	3	5.3	0.125	0.8	12	F	42.41	1.45	0.84	L	2	TA,SOL,VL,ST	Adapt	8	L	1.088	1.041	1.013	1.268	0.861
2	1	3	5.3	0.125	0.8	12	F	42.41	1.45	0.84	L	2	TA,SOL,VL,ST	Adapt	9	L	1.068	1.098	1.028	1.277	0.874
2	1	3	5.3	0.125	0.8	12	F	42.41	1.45	0.84	L	2	TA,SOL,VL,ST	Adapt	10	L	1.098	1.072	1.089	1.327	0.874
2	1	3	5.3	0.125	0.8	12	F	42.41	1.45	0.84	L	2	TA,SOL,VL,ST	Base	1	R	1	1	1	1	0.851
2	1	3	5.3	0.125	0.8	12	F	42.41	1.45	0.84	L	2	TA,SOL,VL,ST	Adapt	1	R	1.131	1.045	0.959	1.07	0.831
2	1	3	5.3	0.125	0.8	12	F	42.41	1.45	0.84	L	2	TA,SOL,VL,ST	Adapt	2	R	1.087	0.985	0.864	1.038	0.819
2	1	3	5.3	0.125	0.8	12	F	42.41	1.45	0.84	L	2	TA,SOL,VL,ST	Adapt	3	R	1.114	1.069	1.038	1.112	0.84
2	1	3	5.3	0.125	0.8	12	F	42.41	1.45	0.84	L	2	TA,SOL,VL,ST	Adapt	4	R	1.244	1.088	1.103	1.113	0.836
2	1	3	5.3	0.125	0.8	12	F	42.41	1.45	0.84	L	2	TA,SOL,VL,ST	Adapt	5	R	1.193	1.064	1.056	1.082	0.828
2	1	3	5.3	0.125	0.8	12	F	42.41	1.45	0.84	L	2	TA,SOL,VL,ST	Adapt	6	R	1.101	1.021	0.858	1.055	0.823
2	1	3	5.3	0.125	0.8	12	F	42.41	1.45	0.84	L	2	TA,SOL,VL,ST	Adapt	7	R	1.182	1.083	0.878	1.124	0.824
2	1	3	5.3	0.125	0.8	12	F	42.41	1.45	0.84	L	2	TA,SOL,VL,ST	Adapt	8	R	1.206	1.057	0.889	1.116	0.824
2	1	3	5.3	0.125	0.8	12	F	42.41	1.45	0.84	L	2	TA,SOL,VL,ST	Adapt	9	R	1.159	1.081	0.923	1.104	0.836
2	1	3	5.3	0.125	0.8	12	F	42.41	1.45	0.84	L	2	TA,SOL,VL,ST	Adapt	10	R	1.135	1.111	0.866	1.191	0.837
2	2	3	6.36	0.15	0.8	12	F	42.41	1.45	0.84	L	2	TA,SOL,VL,ST	Adapt	1	L	1.125	1.175	1.146	1.399	0.867
2	2	3	6.36	0.15	0.8	12	F	42.41	1.45	0.84	L	2	TA,SOL,VL,ST	Adapt	2	L	1.316	1.177	1.202	1.593	0.86
2	2	3	6.36	0.15	0.8	12	F	42.41	1.45	0.84	L	2	TA,SOL,VL,ST	Adapt	3	L	1.189	1.111	1.126	1.369	0.861
2	2	3	6.36	0.15	0.8	12	F	42.41	1.45	0.84	L	2	TA,SOL,VL,ST	Adapt	4	L	1.244	1.083	1.063	1.407	0.854
2	2	3	6.36	0.15	0.8	12	F	42.41	1.45	0.84	L	2	TA,SOL,VL,ST	Adapt	5	L	1.219	1.142	1.187	1.452	0.864
2	2	3	6.36	0.15	0.8	12	F	42.41	1.45	0.84	L	2	TA,SOL,VL,ST	Adapt	6	L	1.288	1.101	1.039	1.316	0.857
2	2	3	6.36	0.15	0.8	12	F	42.41	1.45	0.84	L	2	TA,SOL,VL,ST	Adapt	7	L	1.179	1.028	0.983	1.241	0.864
2	2	3	6.36	0.15	0.8	12	F	42.41	1.45	0.84	L	2	TA,SOL,VL,ST	Adapt	8	L	1.264	1.108	1.061	1.404	0.855
2	2	3	6.36	0.15	0.8	12	F	42.41	1.45	0.84	L	2	TA,SOL,VL,ST	Adapt	9	L	1.223	1.108	1.143	1.4	0.861
2	2	3	6.36	0.15	0.8	12	F	42.41	1.45	0.84	L	2	TA,SOL,VL,ST	Adapt	10	L	1.241	1.148	1.171	1.423	0.863
2	2	3	6.36	0.15	0.8	12	F	42.41	1.45	0.84	L	2	TA,SOL,VL,ST	Washout	1	L	0.893	0.993	1.04	1.137	0.855
2	2	3	6.36	0.15	0.8	12	F	42.41	1.45	0.84	L	2	TA,SOL,VL,ST	Adapt	1	R	1.094	1.212	0.907	1.163	0.842
2	2	3	6.36	0.15	0.8	12	F	42.41	1.45	0.84	L	2	TA,SOL,VL,ST	Adapt	2	R	1.264	1.242	1.016	1.355	0.836
2	2	3	6.36	0.15	0.8	12	F	42.41	1.45	0.84	L	2	TA,SOL,VL,ST	Adapt	3	R	1.196	1.209	0.881	1.279	0.835
2	2	3	6.36	0.15	0.8	12	F	42.41	1.45	0.84	L	2	TA,SOL,VL,ST	Adapt	4	R	1.098	1.172	0.866	1.231	0.841
2	2	3	6.36	0.15	0.8	12	F	42.41	1.45	0.84	L	2	TA,SOL,VL,ST	Adapt	5	R	1.265	1.124	0.827	1.349	0.812
2	2	3	6.36	0.15	0.8	12	F	42.41	1.45	0.84	L	2	TA,SOL,VL,ST	Adapt	6	R	1.129	1.168	0.748	1.25	0.831
2	2	3	6.36	0.15	0.8	12	F	42.41	1.45	0.84	L	2	TA,SOL,VL,ST	Adapt	7	R	1.154	1.112	0.681	1.214	0.833
2	2	3	6.36	0.15	0.8	12	F	42.41	1.45	0.84	L	2	TA,SOL,VL,ST	Adapt	8	R	1.156	1.171	0.689	1.262	0.83
2	2	3	6.36	0.15	0.8	12	F	42.41	1.45	0.84	L	2	TA,SOL,VL,ST	Adapt	9	R	1.159	1.228	0.691	1.231	0.83
2	2	3	6.36	0.15	0.8	12	F	42.41	1.45	0.84	L	2	TA,SOL,VL,ST	Adapt	10	R	1.18	1.164	0.628	1.259	0.831
2	2	3	6.36	0.15	0.8	12	F	42.41	1.45	0.84	L	2	TA,SOL,VL,ST	Washout	1	R	0.892	1.031	0.463	1.085	0.837
2	1	4	6.36	0.15	0.8	12	F	42.41	1.45	0.84	L	2	TA,SOL,VL,ST	Base	1	L	1	1	1	1	0.871
2	1	4	6.36	0.15	0.8	12	F	42.41	1.45	0.84	L	2	TA,SOL,VL,ST	Adapt	1	L	1.294	1.108	1.167	1.116	0.881
2	1	4	6.36	0.15	0.8	12	F	42.41	1.45	0.84	L	2	TA,SOL,VL,ST	Adapt	2	L	1.157	1.078	1.08	1.102	0.888
2	1	4	6.36	0.15	0.8	12	F	42.41	1.45	0.84	L	2	TA,SOL,VL,ST	Adapt	3	L	1.195	1.115	1.082	1.142	0.89
2	1	4	6.36	0.15	0.8	12	F	42.41	1.45	0.84	L	2	TA,SOL,VL,ST	Adapt	4	L	1.354	1.071	1.08	1.129	0.88
2	1	4	6.36	0.15	0.8	12	F	42.41	1.45	0.84	L	2	TA,SOL,VL,ST	Adapt	5	L	1.239	1.088	1.122	1.135	0.885
2	1	4	6.36	0.15	0.8	12	F	42.41	1.45	0.84	L	2	TA,SOL,VL,ST	Adapt	6	L	1.247	1.128	1.13	1.12	0.884
2	1	4	6.36	0.15	0.8	12	F	42.41	1.45	0.84	L	2	TA,SOL,VL,ST	Adapt	7	L	1.381	1.082	1.1	1.101	0.875
2	1	4	6.36	0.15	0.8	12	F	42.41	1.45	0.84	L	2	TA,SOL,VL,ST	Adapt	8	L	1.144	1.119	1.07	1.107	0.884
2	1	4	6.36	0.15	0.8	12	F	42.41	1.45	0.84	L	2	TA,SOL,VL,ST	Adapt	9	L	1.227	1.111	1.104	1.171	0.892
2	1	4	6.36	0.15	0.8	12	F	42.41	1.45	0.84	L	2	TA,SOL,VL,ST	Adapt	10	L	1.321	1.156	1.178	1.223	0.891
2	1	4	6.36	0.15	0.8	12	F	42.41	1.45	0.84	L	2	TA,SOL,VL,ST	Base	1	R	1	1	1	1	0.856
2	1	4	6.36	0.15	0.8	12	F	42.41	1.45	0.84	L	2	TA,SOL,VL,ST	Adapt	1	R	1.354	1.142	1.171	1.205	0.842
2	1	4	6.36	0.15	0.8	12	F	42.41	1.45	0.84	L	2	TA,SOL,VL,ST	Adapt	2	R	1.31	1.111	1.117	1.096	0.849
2	1	4	6.36	0.15	0.8	12	F	42.41	1.45	0.84	L	2	TA,SOL,VL,ST	Adapt	3	R	1.454	1.119	1.121	1.102	0.846
2	1	4	6.36	0.15	0.8	12	F	42.41	1.45	0.84	L	2	TA,SOL,VL,ST	Adapt	4	R	1.528	1.137	1.14	1.093	0.842
2	1	4	6.36	0.15	0.8	12	F	42.41	1.45	0.84	L	2	TA,SOL,VL,ST	Adapt	5	R	1.422	1.163	1.126	1.064	0.848
2	1	4	6.36	0.15	0.8	12	F	42.41	1.45	0.84	L	2	TA,SOL,VL,ST	Adapt	6	R	1.353	1.114	1.172	1.064	0.85
2	1	4	6.36	0.15	0.8	12	F	42.41	1.45	0.84	L	2	TA,SOL,VL,ST	Adapt	7	R	1.419	1.186	1.147	1.028	0.844
2	1	4	6.36	0.15	0.8	12	F	42.41	1.45	0.84	L	2	TA,SOL,VL,ST	Adapt	8	R	1.31	1.109	1.084	1.019	0.85
2	1	4	6.36	0.15	0.8	12	F	42.41	1.45	0.84	L	2	TA,SOL,VL,ST	Adapt	9	R	1.365	1.129	1.181	1.037	0.851
2	1	4	6.36	0.15	0.8	12	F	42.41	1.45	0.84	L	2	TA,SOL,VL,ST	Adapt	10	R	1.414	1.165	1.208	1.067	0.848
2	2	4	7.42	0.175	0.8	12	F	42.41	1.45	0.84	L	2	TA,SOL,VL,ST	Adapt	1	L	1.374	1.324	1.285	1.374	0.892
2	2	4	7.42	0.175	0.8	12	F	42.41	1.45	0.84	L	2	TA,SOL,VL,ST	Adapt	2	L	1.279	1.331	1.261	1.383	0.899
2	2	4	7.42	0.175	0.8	12	F	42.41	1.45	0.84	L	2	TA,SOL,VL,ST	Adapt	3	L	1.186	1.244	1.166	1.271	0.903
2	2	4	7.42	0.175	0.8	12	F	42.41	1.45	0.84	L	2	TA,SOL,VL,ST	Adapt	4	L	1.273	1.263	1.224	1.351	0.9
2	2	4	7.42	0.175	0.8	12	F	42.41	1.45	0.84	L	2	TA,SOL,VL,ST	Adapt	5	L	1.306	1.235	1.213	1.366	0.895
2	2	4	7.42	0.175	0.8	12	F	42.41	1.45	0.84	L	2	TA,SOL,VL,ST	Adapt	6	L	1.381	1.212	1.204	1.296	0.895
2	2	4	7.42	0.175	0.8	12	F	42.41	1.45	0.84	L	2	TA,SOL,VL,ST	Adapt	7	L	1.32	1.247	1.219	1.325	0.899
2	2	4	7.42	0.175	0.8	12	F	42.41	1.45	0.84	L	2	TA,SOL,VL,ST	Adapt	8	L	1.336	1.291	1.232	1.392	0.905
2	2	4	7.42	0.175	0.8	12	F	42.41	1.45	0.84	L	2	TA,SOL,VL,ST	Adapt	9	L	1.382	1.268	1.2	1.374	0.899
2	2	4	7.42	0.175	0.8	12	F	42.41	1.45	0.84	L	2	TA,SOL,VL,ST	Adapt	10	L	1.47	1.384	1.322	1.526	0.905
2	2	4	7.42	0.175	0.8	12	F	42.41	1.45	0.84	L	2	TA,SOL,VL,ST	Washout	1	L	0.956	1.049	0.971	1.103	0.903
2	2	4	7.42	0.175	0.8	12	F	42.41	1.45	0.84	L	2	TA,SOL,VL,ST	Adapt	1	R	1.452	1.324	1.456	1.211	0.86
2	2	4	7.42	0.175	0.8	12	F	42.41	1.45	0.84	L	2	TA,SOL,VL,ST	Adapt	2	R	1.464	1.328	1.448	1.218	0.85
2	2	4	7.42	0.175	0.8	12	F	42.41	1.45	0.84	L	2	TA,SOL,VL,ST	Adapt	3	R	1.375	1.193	1.192	1.089	0.848
2	2	4	7.42	0.175	0.8	12	F	42.41	1.45	0.84	L	2	TA,SOL,VL,ST	Adapt	4	R	1.445	1.26	1.275	1.086	0.847
2	2	4	7.42	0.175	0.8	12	F	42.41	1.45	0.84	L	2	TA,SOL,VL,ST	Adapt	5	R	1.464	1.221	1.349	1.125	0.851
2	2	4	7.42	0.175	0.8	12	F	42.41	1.45	0.84	L	2	TA,SOL,VL,ST	Adapt	6	R	1.55	1.211	1.291	1.059	0.843
2	2	4	7.42	0.175	0.8	12	F	42.41	1.45	0.84	L	2	TA,SOL,VL,ST	Adapt	7	R	1.524	1.229	1.25	1.099	0.847
2	2	4	7.42	0.175	0.8	12	F	42.41	1.45	0.84	L	2	TA,SOL,VL,ST	Adapt	8	R	1.626	1.272	1.331	1.135	0.842
2	2	4	7.42	0.175	0.8	12	F	42.41	1.45	0.84	L	2	TA,SOL,VL,ST	Adapt	9	R	1.564	1.257	1.337	1.162	0.845
2	2	4	7.42	0.175	0.8	12	F	42.41	1.45	0.84	L	2	TA,SOL,VL,ST	Adapt	10	R	1.674	1.335	1.554	1.253	0.847
2	2	4	7.42	0.175	0.8	12	F	42.41	1.45	0.84	L	2	TA,SOL,VL,ST	Washout	1	R	1.181	1.063	0.969	1.032	0.851
2	1	5	7.4	0.175	0.8	12	F	42.41	1.45	0.84	L	2	TA,SOL,VL,ST	Base	1	L	1	1	1	1	0.873
2	1	5	7.4	0.175	0.8	12	F	42.41	1.45	0.84	L	2	TA,SOL,VL,ST	Adapt	1	L	1.179	1.178	1.136	1.254	0.885
2	1	5	7.4	0.175	0.8	12	F	42.41	1.45	0.84	L	2	TA,SOL,VL,ST	Adapt	2	L	1.261	1.192	1.136	1.342	0.885
2	1	5	7.4	0.175	0.8	12	F	42.41	1.45	0.84	L	2	TA,SOL,VL,ST	Adapt	3	L	1.252	1.192	1.057	1.323	0.88
2	1	5	7.4	0.175	0.8	12	F	42.41	1.45	0.84	L	2	TA,SOL,VL,ST	Adapt	4	L	1.216	1.13	1.028	1.261	0.875
2	1	5	7.4	0.175	0.8	12	F	42.41	1.45	0.84	L	2	TA,SOL,VL,ST	Adapt	5	L	1.301	1.121	1.001	1.262	0.877
2	1	5	7.4	0.175	0.8	12	F	42.41	1.45	0.84	L	2	TA,SOL,VL,ST	Adapt	6	L	1.393	1.259	1.18	1.371	0.879
2	1	5	7.4	0.175	0.8	12	F	42.41	1.45	0.84	L	2	TA,SOL,VL,ST	Adapt	7	L	1.563	1.204	1.188	1.305	0.872
2	1	5	7.4	0.175	0.8	12	F	42.41	1.45	0.84	L	2	TA,SOL,VL,ST	Adapt	8	L	1.685	1.206	1.177	1.28	0.867
2	1	5	7.4	0.175	0.8	12	F	42.41	1.45	0.84	L	2	TA,SOL,VL,ST	Adapt	9	L	1.779	1.268	1.265	1.368	0.871
2	1	5	7.4	0.175	0.8	12	F	42.41	1.45	0.84	L	2	TA,SOL,VL,ST	Adapt	10	L	1.859	1.182	1.217	1.261	0.864
2	1	5	7.4	0.175	0.8	12	F	42.41	1.45	0.84	L	2	TA,SOL,VL,ST	Base	1	R	1	1	1	1	0.859
2	1	5	7.4	0.175	0.8	12	F	42.41	1.45	0.84	L	2	TA,SOL,VL,ST	Adapt	1	R	1.288	1.243	1.197	1.14	0.851
2	1	5	7.4	0.175	0.8	12	F	42.41	1.45	0.84	L	2	TA,SOL,VL,ST	Adapt	2	R	1.284	1.252	1.12	1.166	0.851
2	1	5	7.4	0.175	0.8	12	F	42.41	1.45	0.84	L	2	TA,SOL,VL,ST	Adapt	3	R	1.307	1.237	1.109	1.13	0.841
2	1	5	7.4	0.175	0.8	12	F	42.41	1.45	0.84	L	2	TA,SOL,VL,ST	Adapt	4	R	1.249	1.19	1.029	1.113	0.841
2	1	5	7.4	0.175	0.8	12	F	42.41	1.45	0.84	L	2	TA,SOL,VL,ST	Adapt	5	R	1.257	1.256	1.062	1.155	0.84
2	1	5	7.4	0.175	0.8	12	F	42.41	1.45	0.84	L	2	TA,SOL,VL,ST	Adapt	6	R	1.368	1.266	1.118	1.183	0.838
2	1	5	7.4	0.175	0.8	12	F	42.41	1.45	0.84	L	2	TA,SOL,VL,ST	Adapt	7	R	1.295	1.282	1.264	1.245	0.846
2	1	5	7.4	0.175	0.8	12	F	42.41	1.45	0.84	L	2	TA,SOL,VL,ST	Adapt	8	R	1.24	1.269	1.139	1.216	0.854
2	1	5	7.4	0.175	0.8	12	F	42.41	1.45	0.84	L	2	TA,SOL,VL,ST	Adapt	9	R	1.255	1.328	1.33	1.263	0.864
2	1	5	7.4	0.175	0.8	12	F	42.41	1.45	0.84	L	2	TA,SOL,VL,ST	Adapt	10	R	1.32	1.251	1.112	1.232	0.847
2	2	5	8.48	0.2	0.8	12	F	42.41	1.45	0.84	L	2	TA,SOL,VL,ST	Adapt	1	L	2.028	1.268	1.258	1.065	0.858
2	2	5	8.48	0.2	0.8	12	F	42.41	1.45	0.84	L	2	TA,SOL,VL,ST	Adapt	2	L	2.071	1.215	1.232	1.023	0.855
2	2	5	8.48	0.2	0.8	12	F	42.41	1.45	0.84	L	2	TA,SOL,VL,ST	Adapt	3	L	2.362	1.233	1.248	1.012	0.847
2	2	5	8.48	0.2	0.8	12	F	42.41	1.45	0.84	L	2	TA,SOL,VL,ST	Adapt	4	L	2.564	1.399	1.466	1.14	0.863
2	2	5	8.48	0.2	0.8	12	F	42.41	1.45	0.84	L	2	TA,SOL,VL,ST	Adapt	5	L	2.674	1.38	1.427	1.088	0.848
2	2	5	8.48	0.2	0.8	12	F	42.41	1.45	0.84	L	2	TA,SOL,VL,ST	Adapt	6	L	2.52	1.231	1.277	0.962	0.841
2	2	5	8.48	0.2	0.8	12	F	42.41	1.45	0.84	L	2	TA,SOL,VL,ST	Adapt	7	L	2.625	1.22	1.206	0.866	0.849
2	2	5	8.48	0.2	0.8	12	F	42.41	1.45	0.84	L	2	TA,SOL,VL,ST	Adapt	8	L	2.661	1.302	1.313	0.941	0.85
2	2	5	8.48	0.2	0.8	12	F	42.41	1.45	0.84	L	2	TA,SOL,VL,ST	Adapt	9	L	2.565	1.252	1.238	0.941	0.846
2	2	5	8.48	0.2	0.8	12	F	42.41	1.45	0.84	L	2	TA,SOL,VL,ST	Adapt	10	L	2.674	1.269	1.293	1.026	0.851
2	2	5	8.48	0.2	0.8	12	F	42.41	1.45	0.84	L	2	TA,SOL,VL,ST	Washout	1	L	1.656	1.05	1.083	0.935	0.839
2	2	5	8.48	0.2	0.8	12	F	42.41	1.45	0.84	L	2	TA,SOL,VL,ST	Adapt	1	R	1.354	1.41	1.136	1.221	0.851
2	2	5	8.48	0.2	0.8	12	F	42.41	1.45	0.84	L	2	TA,SOL,VL,ST	Adapt	2	R	1.486	1.366	1.073	1.224	0.83
2	2	5	8.48	0.2	0.8	12	F	42.41	1.45	0.84	L	2	TA,SOL,VL,ST	Adapt	3	R	1.401	1.292	1.038	1.215	0.836
2	2	5	8.48	0.2	0.8	12	F	42.41	1.45	0.84	L	2	TA,SOL,VL,ST	Adapt	4	R	1.632	1.464	1.369	1.433	0.839
2	2	5	8.48	0.2	0.8	12	F	42.41	1.45	0.84	L	2	TA,SOL,VL,ST	Adapt	5	R	1.528	1.423	1.376	1.4	0.842
2	2	5	8.48	0.2	0.8	12	F	42.41	1.45	0.84	L	2	TA,SOL,VL,ST	Adapt	6	R	1.537	1.305	1.103	1.266	0.833
2	2	5	8.48	0.2	0.8	12	F	42.41	1.45	0.84	L	2	TA,SOL,VL,ST	Adapt	7	R	1.56	1.351	1.117	1.307	0.832
2	2	5	8.48	0.2	0.8	12	F	42.41	1.45	0.84	L	2	TA,SOL,VL,ST	Adapt	8	R	1.431	1.341	1.129	1.323	0.843
2	2	5	8.48	0.2	0.8	12	F	42.41	1.45	0.84	L	2	TA,SOL,VL,ST	Adapt	9	R	1.403	1.297	0.95	1.231	0.835
2	2	5	8.48	0.2	0.8	12	F	42.41	1.45	0.84	L	2	TA,SOL,VL,ST	Adapt	10	R	1.525	1.317	1.037	1.303	0.83
2	2	5	8.48	0.2	0.8	12	F	42.41	1.45	0.84	L	2	TA,SOL,VL,ST	Washout	1	R	1.478	1.191	0.811	1.182	0.819
3	1	2	4.22	0.1	0.67	13	M	42.18	1.58	0.89	R	3	TA,SOL,VL,ST	Base	1	L	1	1	1	1	0.833
3	1	2	4.22	0.1	0.67	13	M	42.18	1.58	0.89	R	3	TA,SOL,VL,ST	Adapt	1	L	1.317	1.078	1.508	1.058	0.833
3	1	2	4.22	0.1	0.67	13	M	42.18	1.58	0.89	R	3	TA,SOL,VL,ST	Adapt	2	L	1.216	1.027	1.429	1.123	0.827
3	1	2	4.22	0.1	0.67	13	M	42.18	1.58	0.89	R	3	TA,SOL,VL,ST	Adapt	3	L	1.158	1.023	1.432	1.126	0.805
3	1	2	4.22	0.1	0.67	13	M	42.18	1.58	0.89	R	3	TA,SOL,VL,ST	Adapt	4	L	1.213	1.008	1.338	1.19	0.817
3	1	2	4.22	0.1	0.67	13	M	42.18	1.58	0.89	R	3	TA,SOL,VL,ST	Adapt	5	L	1.123	0.98	1.434	1.259	0.81
3	1	2	4.22	0.1	0.67	13	M	42.18	1.58	0.89	R	3	TA,SOL,VL,ST	Adapt	6	L	1.241	1.03	1.503	1.256	0.807
3	1	2	4.22	0.1	0.67	13	M	42.18	1.58	0.89	R	3	TA,SOL,VL,ST	Adapt	7	L	1.206	0.994	1.558	1.393	0.77
3	1	2	4.22	0.1	0.67	13	M	42.18	1.58	0.89	R	3	TA,SOL,VL,ST	Adapt	8	L	1.137	0.97	1.47	1.266	0.787
3	1	2	4.22	0.1	0.67	13	M	42.18	1.58	0.89	R	3	TA,SOL,VL,ST	Adapt	9	L	1.182	0.985	1.582	1.243	0.784
3	1	2	4.22	0.1	0.67	13	M	42.18	1.58	0.89	R	3	TA,SOL,VL,ST	Adapt	10	L	1.305	1.03	1.567	1.318	0.801
3	1	2	4.22	0.1	0.67	13	M	42.18	1.58	0.92	R	3	TA,SOL,VL,ST	Base	1	R	1	1	1	1	0.811
3	1	2	4.22	0.1	0.67	13	M	42.18	1.58	0.92	R	3	TA,SOL,VL,ST	Adapt	1	R	1.213	1.737	1.04	1.275	0.844
3	1	2	4.22	0.1	0.67	13	M	42.18	1.58	0.92	R	3	TA,SOL,VL,ST	Adapt	2	R	1.059	1.544	0.99	1.213	0.839
3	1	2	4.22	0.1	0.67	13	M	42.18	1.58	0.92	R	3	TA,SOL,VL,ST	Adapt	3	R	1.011	1.612	0.99	1.264	0.838
3	1	2	4.22	0.1	0.67	13	M	42.18	1.58	0.92	R	3	TA,SOL,VL,ST	Adapt	4	R	1.047	1.505	1.035	1.229	0.83
3	1	2	4.22	0.1	0.67	13	M	42.18	1.58	0.92	R	3	TA,SOL,VL,ST	Adapt	5	R	1.013	1.588	1.015	1.232	0.825
3	1	2	4.22	0.1	0.67	13	M	42.18	1.58	0.92	R	3	TA,SOL,VL,ST	Adapt	6	R	1.021	1.546	1.029	1.261	0.832
3	1	2	4.22	0.1	0.67	13	M	42.18	1.58	0.92	R	3	TA,SOL,VL,ST	Adapt	7	R	0.959	1.579	1.057	1.261	0.836
3	1	2	4.22	0.1	0.67	13	M	42.18	1.58	0.92	R	3	TA,SOL,VL,ST	Adapt	8	R	0.956	1.595	1.052	1.266	0.832
3	1	2	4.22	0.1	0.67	13	M	42.18	1.58	0.92	R	3	TA,SOL,VL,ST	Adapt	9	R	0.992	1.865	1.113	1.266	0.844
3	1	2	4.22	0.1	0.67	13	M	42.18	1.58	0.92	R	3	TA,SOL,VL,ST	Adapt	10	R	1.053	1.798	1.125	1.339	0.839
3	2	2	5.27	0.125	0.67	13	M	42.18	1.58	0.89	R	3	TA,SOL,VL,ST	Adapt	1	L	1.334	1.049	1.998	1.675	0.785
3	2	2	5.27	0.125	0.67	13	M	42.18	1.58	0.89	R	3	TA,SOL,VL,ST	Adapt	2	L	1.33	1.077	1.994	1.498	0.785
3	2	2	5.27	0.125	0.67	13	M	42.18	1.58	0.89	R	3	TA,SOL,VL,ST	Adapt	3	L	1.075	1.011	1.815	1.364	0.777
3	2	2	5.27	0.125	0.67	13	M	42.18	1.58	0.89	R	3	TA,SOL,VL,ST	Adapt	4	L	1.072	1.013	1.681	1.15	0.788
3	2	2	5.27	0.125	0.67	13	M	42.18	1.58	0.89	R	3	TA,SOL,VL,ST	Adapt	5	L	1.167	1.014	1.795	1.124	0.793
3	2	2	5.27	0.125	0.67	13	M	42.18	1.58	0.89	R	3	TA,SOL,VL,ST	Adapt	6	L	1.157	0.992	1.831	1.147	0.784
3	2	2	5.27	0.125	0.67	13	M	42.18	1.58	0.89	R	3	TA,SOL,VL,ST	Adapt	7	L	1.102	0.972	1.647	1.129	0.774
3	2	2	5.27	0.125	0.67	13	M	42.18	1.58	0.89	R	3	TA,SOL,VL,ST	Adapt	8	L	1.247	1.037	1.733	1.153	0.78
3	2	2	5.27	0.125	0.67	13	M	42.18	1.58	0.89	R	3	TA,SOL,VL,ST	Adapt	9	L	1.367	1.043	1.889	1.42	0.772
3	2	2	5.27	0.125	0.67	13	M	42.18	1.58	0.89	R	3	TA,SOL,VL,ST	Adapt	10	L	1.484	1.044	1.878	1.354	0.772
3	2	2	5.27	0.125	0.67	13	M	42.18	1.58	0.89	R	3	TA,SOL,VL,ST	Washout	1	L	1.129	0.988	1.23	1.167	0.774
3	2	2	5.27	0.125	0.67	13	M	42.18	1.58	0.92	R	3	TA,SOL,VL,ST	Adapt	1	R	1.101	1.545	1.199	1.175	0.863
3	2	2	5.27	0.125	0.67	13	M	42.18	1.58	0.92	R	3	TA,SOL,VL,ST	Adapt	2	R	1.011	1.865	1.172	1.24	0.857
3	2	2	5.27	0.125	0.67	13	M	42.18	1.58	0.92	R	3	TA,SOL,VL,ST	Adapt	3	R	0.959	1.72	1.14	1.24	0.838
3	2	2	5.27	0.125	0.67	13	M	42.18	1.58	0.92	R	3	TA,SOL,VL,ST	Adapt	4	R	0.899	1.544	1.139	1.099	0.834
3	2	2	5.27	0.125	0.67	13	M	42.18	1.58	0.92	R	3	TA,SOL,VL,ST	Adapt	5	R	0.859	1.688	1.158	1.129	0.843
3	2	2	5.27	0.125	0.67	13	M	42.18	1.58	0.92	R	3	TA,SOL,VL,ST	Adapt	6	R	0.936	1.749	1.149	1.168	0.845
3	2	2	5.27	0.125	0.67	13	M	42.18	1.58	0.92	R	3	TA,SOL,VL,ST	Adapt	7	R	0.881	1.648	1.121	1.142	0.84
3	2	2	5.27	0.125	0.67	13	M	42.18	1.58	0.92	R	3	TA,SOL,VL,ST	Adapt	8	R	0.898	1.7	1.172	1.199	0.843
3	2	2	5.27	0.125	0.67	13	M	42.18	1.58	0.92	R	3	TA,SOL,VL,ST	Adapt	9	R	0.89	1.768	1.209	1.237	0.849
3	2	2	5.27	0.125	0.67	13	M	42.18	1.58	0.92	R	3	TA,SOL,VL,ST	Adapt	10	R	0.92	1.755	1.229	1.201	0.847
3	2	2	5.27	0.125	0.67	13	M	42.18	1.58	0.92	R	3	TA,SOL,VL,ST	Washout	1	R	0.838	1.123	1.084	1.029	0.825
3	1	3	5.27	0.125	0.67	13	M	42.18	1.58	0.89	R	3	TA,SOL,VL,ST	Base	1	L	1	1	1	1	0.834
3	1	3	5.27	0.125	0.67	13	M	42.18	1.58	0.89	R	3	TA,SOL,VL,ST	Adapt	1	L	1.37	1.168	1.288	0.968	0.835
3	1	3	5.27	0.125	0.67	13	M	42.18	1.58	0.89	R	3	TA,SOL,VL,ST	Adapt	2	L	1.23	1.129	1.08	0.872	0.847
3	1	3	5.27	0.125	0.67	13	M	42.18	1.58	0.89	R	3	TA,SOL,VL,ST	Adapt	3	L	1.27	1.187	1.289	1.083	0.821
3	1	3	5.27	0.125	0.67	13	M	42.18	1.58	0.89	R	3	TA,SOL,VL,ST	Adapt	4	L	1.264	1.267	1.329	1.136	0.823
3	1	3	5.27	0.125	0.67	13	M	42.18	1.58	0.89	R	3	TA,SOL,VL,ST	Adapt	5	L	1.143	1.215	1.219	0.967	0.829
3	1	3	5.27	0.125	0.67	13	M	42.18	1.58	0.89	R	3	TA,SOL,VL,ST	Adapt	6	L	1.234	1.216	1.112	0.938	0.854
3	1	3	5.27	0.125	0.67	13	M	42.18	1.58	0.89	R	3	TA,SOL,VL,ST	Adapt	7	L	1.164	1.197	1.192	1.006	0.842
3	1	3	5.27	0.125	0.67	13	M	42.18	1.58	0.89	R	3	TA,SOL,VL,ST	Adapt	8	L	1.089	1.143	1.446	0.964	0.838
3	1	3	5.27	0.125	0.67	13	M	42.18	1.58	0.89	R	3	TA,SOL,VL,ST	Adapt	9	L	1.255	1.259	1.355	1.07	0.826
3	1	3	5.27	0.125	0.67	13	M	42.18	1.58	0.89	R	3	TA,SOL,VL,ST	Adapt	10	L	1.415	1.239	1.568	1.006	0.828
3	1	3	5.27	0.125	0.67	13	M	42.18	1.58	0.92	R	3	TA,SOL,VL,ST	Base	1	R	1	1	1	1	0.804
3	1	3	5.27	0.125	0.67	13	M	42.18	1.58	0.92	R	3	TA,SOL,VL,ST	Adapt	1	R	1.072	1.866	1.057	0.99	0.844
3	1	3	5.27	0.125	0.67	13	M	42.18	1.58	0.92	R	3	TA,SOL,VL,ST	Adapt	2	R	0.888	1.678	1.006	0.927	0.842
3	1	3	5.27	0.125	0.67	13	M	42.18	1.58	0.92	R	3	TA,SOL,VL,ST	Adapt	3	R	0.941	1.696	1.154	1.003	0.847
3	1	3	5.27	0.125	0.67	13	M	42.18	1.58	0.92	R	3	TA,SOL,VL,ST	Adapt	4	R	0.873	1.655	1.166	1.001	0.853
3	1	3	5.27	0.125	0.67	13	M	42.18	1.58	0.92	R	3	TA,SOL,VL,ST	Adapt	5	R	0.843	1.654	1.226	0.996	0.854
3	1	3	5.27	0.125	0.67	13	M	42.18	1.58	0.92	R	3	TA,SOL,VL,ST	Adapt	6	R	0.817	1.434	1.151	0.992	0.844
3	1	3	5.27	0.125	0.67	13	M	42.18	1.58	0.92	R	3	TA,SOL,VL,ST	Adapt	7	R	0.919	1.542	1.156	0.938	0.839
3	1	3	5.27	0.125	0.67	13	M	42.18	1.58	0.92	R	3	TA,SOL,VL,ST	Adapt	8	R	0.858	1.767	1.144	0.985	0.851
3	1	3	5.27	0.125	0.67	13	M	42.18	1.58	0.92	R	3	TA,SOL,VL,ST	Adapt	9	R	1.001	1.672	1.19	1.024	0.84
3	1	3	5.27	0.125	0.67	13	M	42.18	1.58	0.92	R	3	TA,SOL,VL,ST	Adapt	10	R	1.017	2.035	1.186	0.993	0.856
3	2	3	6.33	0.15	0.67	13	M	42.18	1.58	0.89	R	3	TA,SOL,VL,ST	Adapt	1	L	1.461	1.27	1.759	1.242	0.809
3	2	3	6.33	0.15	0.67	13	M	42.18	1.58	0.89	R	3	TA,SOL,VL,ST	Adapt	2	L	1.398	1.231	1.806	1.373	0.804
3	2	3	6.33	0.15	0.67	13	M	42.18	1.58	0.89	R	3	TA,SOL,VL,ST	Adapt	3	L	1.617	1.359	1.726	1.312	0.798
3	2	3	6.33	0.15	0.67	13	M	42.18	1.58	0.89	R	3	TA,SOL,VL,ST	Adapt	4	L	1.367	1.322	1.534	1.293	0.809
3	2	3	6.33	0.15	0.67	13	M	42.18	1.58	0.89	R	3	TA,SOL,VL,ST	Adapt	5	L	1.424	1.313	1.689	1.309	0.804
3	2	3	6.33	0.15	0.67	13	M	42.18	1.58	0.89	R	3	TA,SOL,VL,ST	Adapt	6	L	1.261	1.242	1.695	1.23	0.804
3	2	3	6.33	0.15	0.67	13	M	42.18	1.58	0.89	R	3	TA,SOL,VL,ST	Adapt	7	L	1.208	1.193	1.668	1.249	0.806
3	2	3	6.33	0.15	0.67	13	M	42.18	1.58	0.89	R	3	TA,SOL,VL,ST	Adapt	8	L	1.248	1.185	1.799	1.153	0.817
3	2	3	6.33	0.15	0.67	13	M	42.18	1.58	0.89	R	3	TA,SOL,VL,ST	Adapt	9	L	1.173	1.168	1.796	1.126	0.814
3	2	3	6.33	0.15	0.67	13	M	42.18	1.58	0.89	R	3	TA,SOL,VL,ST	Adapt	10	L	1.191	1.196	1.79	1.125	0.818
3	2	3	6.33	0.15	0.67	13	M	42.18	1.58	0.89	R	3	TA,SOL,VL,ST	Washout	1	L	1.117	1.122	1.205	1.094	0.818
3	2	3	6.33	0.15	0.67	13	M	42.18	1.58	0.92	R	3	TA,SOL,VL,ST	Adapt	1	R	1.012	1.983	1.177	0.951	0.873
3	2	3	6.33	0.15	0.67	13	M	42.18	1.58	0.92	R	3	TA,SOL,VL,ST	Adapt	2	R	0.911	2.071	1.188	1.038	0.881
3	2	3	6.33	0.15	0.67	13	M	42.18	1.58	0.92	R	3	TA,SOL,VL,ST	Adapt	3	R	1.02	2.052	1.225	0.969	0.866
3	2	3	6.33	0.15	0.67	13	M	42.18	1.58	0.92	R	3	TA,SOL,VL,ST	Adapt	4	R	1.019	1.745	1.188	0.897	0.852
3	2	3	6.33	0.15	0.67	13	M	42.18	1.58	0.92	R	3	TA,SOL,VL,ST	Adapt	5	R	1.081	2.039	1.247	1.016	0.854
3	2	3	6.33	0.15	0.67	13	M	42.18	1.58	0.92	R	3	TA,SOL,VL,ST	Adapt	6	R	1.063	1.929	1.224	0.979	0.851
3	2	3	6.33	0.15	0.67	13	M	42.18	1.58	0.92	R	3	TA,SOL,VL,ST	Adapt	7	R	0.989	1.845	1.19	1.023	0.853
3	2	3	6.33	0.15	0.67	13	M	42.18	1.58	0.92	R	3	TA,SOL,VL,ST	Adapt	8	R	0.936	2.181	1.233	1.06	0.872
3	2	3	6.33	0.15	0.67	13	M	42.18	1.58	0.92	R	3	TA,SOL,VL,ST	Adapt	9	R	0.907	2.257	1.216	1.149	0.876
3	2	3	6.33	0.15	0.67	13	M	42.18	1.58	0.92	R	3	TA,SOL,VL,ST	Adapt	10	R	0.908	2.054	1.204	1.078	0.87
3	2	3	6.33	0.15	0.67	13	M	42.18	1.58	0.92	R	3	TA,SOL,VL,ST	Washout	1	R	0.854	1.144	1.104	0.939	0.821
3	1	4	6.33	0.15	0.67	13	M	42.18	1.58	0.89	R	3	TA,SOL,VL,ST	Base	1	L	1	1	1	1	0.818
3	1	4	6.33	0.15	0.67	13	M	42.18	1.58	0.89	R	3	TA,SOL,VL,ST	Adapt	1	L	1.122	1.052	1.315	1.014	0.829
3	1	4	6.33	0.15	0.67	13	M	42.18	1.58	0.89	R	3	TA,SOL,VL,ST	Adapt	2	L	1.027	1.023	1.184	0.952	0.832
3	1	4	6.33	0.15	0.67	13	M	42.18	1.58	0.89	R	3	TA,SOL,VL,ST	Adapt	3	L	0.91	0.987	1.171	0.968	0.837
3	1	4	6.33	0.15	0.67	13	M	42.18	1.58	0.89	R	3	TA,SOL,VL,ST	Adapt	4	L	0.996	1.02	1.275	0.948	0.84
3	1	4	6.33	0.15	0.67	13	M	42.18	1.58	0.89	R	3	TA,SOL,VL,ST	Adapt	5	L	0.982	1.029	1.343	0.964	0.832
3	1	4	6.33	0.15	0.67	13	M	42.18	1.58	0.89	R	3	TA,SOL,VL,ST	Adapt	6	L	1.169	1.109	1.556	1.026	0.835
3	1	4	6.33	0.15	0.67	13	M	42.18	1.58	0.89	R	3	TA,SOL,VL,ST	Adapt	7	L	1.418	1.12	1.458	0.997	0.832
3	1	4	6.33	0.15	0.67	13	M	42.18	1.58	0.89	R	3	TA,SOL,VL,ST	Adapt	8	L	1.369	1.119	1.424	1.043	0.842
3	1	4	6.33	0.15	0.67	13	M	42.18	1.58	0.89	R	3	TA,SOL,VL,ST	Adapt	9	L	1.284	1.113	1.429	0.968	0.844
3	1	4	6.33	0.15	0.67	13	M	42.18	1.58	0.89	R	3	TA,SOL,VL,ST	Adapt	10	L	1.381	1.119	1.452	1.063	0.846
3	1	4	6.33	0.15	0.67	13	M	42.18	1.58	0.92	R	3	TA,SOL,VL,ST	Base	1	R	1	1	1	1	0.786
3	1	4	6.33	0.15	0.67	13	M	42.18	1.58	0.92	R	3	TA,SOL,VL,ST	Adapt	1	R	1.083	1.674	1.084	1.085	0.842
3	1	4	6.33	0.15	0.67	13	M	42.18	1.58	0.92	R	3	TA,SOL,VL,ST	Adapt	2	R	1.08	1.985	1.043	1.23	0.826
3	1	4	6.33	0.15	0.67	13	M	42.18	1.58	0.92	R	3	TA,SOL,VL,ST	Adapt	3	R	0.938	1.736	1.065	1.155	0.825
3	1	4	6.33	0.15	0.67	13	M	42.18	1.58	0.92	R	3	TA,SOL,VL,ST	Adapt	4	R	0.896	2.305	1.106	1.146	0.852
3	1	4	6.33	0.15	0.67	13	M	42.18	1.58	0.92	R	3	TA,SOL,VL,ST	Adapt	5	R	0.893	2.2	1.096	1.209	0.848
3	1	4	6.33	0.15	0.67	13	M	42.18	1.58	0.92	R	3	TA,SOL,VL,ST	Adapt	6	R	1.011	2.68	1.102	1.332	0.864
3	1	4	6.33	0.15	0.67	13	M	42.18	1.58	0.92	R	3	TA,SOL,VL,ST	Adapt	7	R	1.187	1.668	1.069	1.333	0.817
3	1	4	6.33	0.15	0.67	13	M	42.18	1.58	0.92	R	3	TA,SOL,VL,ST	Adapt	8	R	1.048	1.659	0.972	1.274	0.818
3	1	4	6.33	0.15	0.67	13	M	42.18	1.58	0.92	R	3	TA,SOL,VL,ST	Adapt	9	R	1.055	1.624	0.957	1.246	0.81
3	1	4	6.33	0.15	0.67	13	M	42.18	1.58	0.92	R	3	TA,SOL,VL,ST	Adapt	10	R	1.148	1.958	1.026	1.282	0.817
3	2	4	7.38	0.175	0.67	13	M	42.18	1.58	0.89	R	3	TA,SOL,VL,ST	Adapt	1	L	1.685	1.164	1.666	1.025	0.836
3	2	4	7.38	0.175	0.67	13	M	42.18	1.58	0.89	R	3	TA,SOL,VL,ST	Adapt	2	L	1.321	1.121	1.849	1.026	0.805
3	2	4	7.38	0.175	0.67	13	M	42.18	1.58	0.89	R	3	TA,SOL,VL,ST	Adapt	3	L	1.297	1.114	1.722	1.103	0.814
3	2	4	7.38	0.175	0.67	13	M	42.18	1.58	0.89	R	3	TA,SOL,VL,ST	Adapt	4	L	1.096	1.063	1.383	1.04	0.81
3	2	4	7.38	0.175	0.67	13	M	42.18	1.58	0.89	R	3	TA,SOL,VL,ST	Adapt	5	L	1.044	1.053	1.281	1.035	0.826
3	2	4	7.38	0.175	0.67	13	M	42.18	1.58	0.89	R	3	TA,SOL,VL,ST	Adapt	6	L	1.169	1.063	1.4	1.028	0.824
3	2	4	7.38	0.175	0.67	13	M	42.18	1.58	0.89	R	3	TA,SOL,VL,ST	Adapt	7	L	1.117	1.105	1.36	1.001	0.82
3	2	4	7.38	0.175	0.67	13	M	42.18	1.58	0.89	R	3	TA,SOL,VL,ST	Adapt	8	L	1.061	1.052	1.478	1.041	0.815
3	2	4	7.38	0.175	0.67	13	M	42.18	1.58	0.89	R	3	TA,SOL,VL,ST	Adapt	9	L	1.101	1.103	1.452	1.076	0.817
3	2	4	7.38	0.175	0.67	13	M	42.18	1.58	0.89	R	3	TA,SOL,VL,ST	Adapt	10	L	1.425	1.143	1.421	1.153	0.822
3	2	4	7.38	0.175	0.67	13	M	42.18	1.58	0.89	R	3	TA,SOL,VL,ST	Washout	1	L	1.063	1.039	1.148	1.098	0.811
3	2	4	7.38	0.175	0.67	13	M	42.18	1.58	0.92	R	3	TA,SOL,VL,ST	Adapt	1	R	1.36	1.932	0.942	1.241	0.833
3	2	4	7.38	0.175	0.67	13	M	42.18	1.58	0.92	R	3	TA,SOL,VL,ST	Adapt	2	R	1.163	2.54	0.961	1.282	0.848
3	2	4	7.38	0.175	0.67	13	M	42.18	1.58	0.92	R	3	TA,SOL,VL,ST	Adapt	3	R	1.165	2.617	0.93	1.29	0.86
3	2	4	7.38	0.175	0.67	13	M	42.18	1.58	0.92	R	3	TA,SOL,VL,ST	Adapt	4	R	1.157	1.957	0.92	1.193	0.827
3	2	4	7.38	0.175	0.67	13	M	42.18	1.58	0.92	R	3	TA,SOL,VL,ST	Adapt	5	R	1.138	1.769	0.9	1.091	0.817
3	2	4	7.38	0.175	0.67	13	M	42.18	1.58	0.92	R	3	TA,SOL,VL,ST	Adapt	6	R	1.153	1.922	0.895	1.164	0.829
3	2	4	7.38	0.175	0.67	13	M	42.18	1.58	0.92	R	3	TA,SOL,VL,ST	Adapt	7	R	1.043	1.773	0.915	1.127	0.829
3	2	4	7.38	0.175	0.67	13	M	42.18	1.58	0.92	R	3	TA,SOL,VL,ST	Adapt	8	R	1.085	1.944	0.958	1.185	0.833
3	2	4	7.38	0.175	0.67	13	M	42.18	1.58	0.92	R	3	TA,SOL,VL,ST	Adapt	9	R	0.995	1.897	0.912	1.15	0.842
3	2	4	7.38	0.175	0.67	13	M	42.18	1.58	0.92	R	3	TA,SOL,VL,ST	Adapt	10	R	1.102	1.883	0.978	1.209	0.836
3	2	4	7.38	0.175	0.67	13	M	42.18	1.58	0.92	R	3	TA,SOL,VL,ST	Washout	1	R	1.002	1.199	1.003	1.019	0.818
3	1	5	7.4	0.175	0.67	13	M	42.18	1.58	0.89	R	3	TA,SOL,VL,ST	Base	1	L	1	1	1	1	0.837
3	1	5	7.4	0.175	0.67	13	M	42.18	1.58	0.89	R	3	TA,SOL,VL,ST	Adapt	1	L	1.172	1.045	1.216	0.999	0.835
3	1	5	7.4	0.175	0.67	13	M	42.18	1.58	0.89	R	3	TA,SOL,VL,ST	Adapt	2	L	0.981	1.014	1.163	1.013	0.838
3	1	5	7.4	0.175	0.67	13	M	42.18	1.58	0.89	R	3	TA,SOL,VL,ST	Adapt	3	L	0.962	1.052	1.33	0.978	0.826
3	1	5	7.4	0.175	0.67	13	M	42.18	1.58	0.89	R	3	TA,SOL,VL,ST	Adapt	4	L	0.995	1.068	1.21	1.024	0.836
3	1	5	7.4	0.175	0.67	13	M	42.18	1.58	0.89	R	3	TA,SOL,VL,ST	Adapt	5	L	1.008	1.018	1.251	1.033	0.824
3	1	5	7.4	0.175	0.67	13	M	42.18	1.58	0.89	R	3	TA,SOL,VL,ST	Adapt	6	L	0.974	1.012	1.268	1.025	0.824
3	1	5	7.4	0.175	0.67	13	M	42.18	1.58	0.89	R	3	TA,SOL,VL,ST	Adapt	7	L	0.975	0.993	1.136	1.03	0.827
3	1	5	7.4	0.175	0.67	13	M	42.18	1.58	0.89	R	3	TA,SOL,VL,ST	Adapt	8	L	0.924	1.012	1.151	1.045	0.835
3	1	5	7.4	0.175	0.67	13	M	42.18	1.58	0.89	R	3	TA,SOL,VL,ST	Adapt	9	L	0.962	1.027	1.151	1.125	0.827
3	1	5	7.4	0.175	0.67	13	M	42.18	1.58	0.89	R	3	TA,SOL,VL,ST	Adapt	10	L	0.926	1.026	1.457	1.088	0.828
3	1	5	7.4	0.175	0.67	13	M	42.18	1.58	0.92	R	3	TA,SOL,VL,ST	Base	1	R	1	1	1	1	0.787
3	1	5	7.4	0.175	0.67	13	M	42.18	1.58	0.92	R	3	TA,SOL,VL,ST	Adapt	1	R	1.174	1.277	1.066	1.089	0.796
3	1	5	7.4	0.175	0.67	13	M	42.18	1.58	0.92	R	3	TA,SOL,VL,ST	Adapt	2	R	1.077	1.285	1.045	1.088	0.794
3	1	5	7.4	0.175	0.67	13	M	42.18	1.58	0.92	R	3	TA,SOL,VL,ST	Adapt	3	R	1.014	1.216	1.039	1.054	0.801
3	1	5	7.4	0.175	0.67	13	M	42.18	1.58	0.92	R	3	TA,SOL,VL,ST	Adapt	4	R	0.958	1.307	1.018	1.076	0.794
3	1	5	7.4	0.175	0.67	13	M	42.18	1.58	0.92	R	3	TA,SOL,VL,ST	Adapt	5	R	0.957	1.356	1.051	1.068	0.8
3	1	5	7.4	0.175	0.67	13	M	42.18	1.58	0.92	R	3	TA,SOL,VL,ST	Adapt	6	R	0.989	1.369	1.092	1.059	0.799
3	1	5	7.4	0.175	0.67	13	M	42.18	1.58	0.92	R	3	TA,SOL,VL,ST	Adapt	7	R	0.914	1.273	1.097	1.046	0.801
3	1	5	7.4	0.175	0.67	13	M	42.18	1.58	0.92	R	3	TA,SOL,VL,ST	Adapt	8	R	0.88	1.339	1.164	1.057	0.808
3	1	5	7.4	0.175	0.67	13	M	42.18	1.58	0.92	R	3	TA,SOL,VL,ST	Adapt	9	R	0.865	1.351	1.171	1.047	0.814
3	1	5	7.4	0.175	0.67	13	M	42.18	1.58	0.92	R	3	TA,SOL,VL,ST	Adapt	10	R	0.782	1.481	1.159	1.104	0.831
3	2	5	8.44	0.2	0.67	13	M	42.18	1.58	0.89	R	3	TA,SOL,VL,ST	Adapt	1	L	0.892	0.992	1.472	1.003	0.828
3	2	5	8.44	0.2	0.67	13	M	42.18	1.58	0.89	R	3	TA,SOL,VL,ST	Adapt	2	L	0.999	1.052	1.406	1.033	0.831
3	2	5	8.44	0.2	0.67	13	M	42.18	1.58	0.89	R	3	TA,SOL,VL,ST	Adapt	3	L	0.981	1.021	1.319	1.04	0.832
3	2	5	8.44	0.2	0.67	13	M	42.18	1.58	0.89	R	3	TA,SOL,VL,ST	Adapt	4	L	0.867	0.986	1.25	1.012	0.83
3	2	5	8.44	0.2	0.67	13	M	42.18	1.58	0.89	R	3	TA,SOL,VL,ST	Adapt	5	L	0.854	0.984	1.252	1.001	0.835
3	2	5	8.44	0.2	0.67	13	M	42.18	1.58	0.89	R	3	TA,SOL,VL,ST	Adapt	6	L	0.873	1.011	1.308	0.98	0.825
3	2	5	8.44	0.2	0.67	13	M	42.18	1.58	0.89	R	3	TA,SOL,VL,ST	Adapt	7	L	0.964	1.024	1.249	1.082	0.829
3	2	5	8.44	0.2	0.67	13	M	42.18	1.58	0.89	R	3	TA,SOL,VL,ST	Adapt	8	L	0.935	1.033	1.266	1.074	0.836
3	2	5	8.44	0.2	0.67	13	M	42.18	1.58	0.89	R	3	TA,SOL,VL,ST	Adapt	9	L	1.022	1.041	1.484	1.112	0.829
3	2	5	8.44	0.2	0.67	13	M	42.18	1.58	0.89	R	3	TA,SOL,VL,ST	Adapt	10	L	0.968	1.047	1.376	1.122	0.826
3	2	5	8.44	0.2	0.67	13	M	42.18	1.58	0.89	R	3	TA,SOL,VL,ST	Washout	1	L	0.774	1.011	1.013	1.02	0.838
3	2	5	8.44	0.2	0.67	13	M	42.18	1.58	0.92	R	3	TA,SOL,VL,ST	Adapt	1	R	0.863	1.379	1.032	0.968	0.836
3	2	5	8.44	0.2	0.67	13	M	42.18	1.58	0.92	R	3	TA,SOL,VL,ST	Adapt	2	R	0.829	1.483	1.103	0.925	0.836
3	2	5	8.44	0.2	0.67	13	M	42.18	1.58	0.92	R	3	TA,SOL,VL,ST	Adapt	3	R	0.718	1.421	1.109	0.875	0.852
3	2	5	8.44	0.2	0.67	13	M	42.18	1.58	0.92	R	3	TA,SOL,VL,ST	Adapt	4	R	0.752	1.349	1.028	0.96	0.84
3	2	5	8.44	0.2	0.67	13	M	42.18	1.58	0.92	R	3	TA,SOL,VL,ST	Adapt	5	R	0.721	1.415	1.069	0.943	0.843
3	2	5	8.44	0.2	0.67	13	M	42.18	1.58	0.92	R	3	TA,SOL,VL,ST	Adapt	6	R	0.751	1.463	1.069	0.927	0.844
3	2	5	8.44	0.2	0.67	13	M	42.18	1.58	0.92	R	3	TA,SOL,VL,ST	Adapt	7	R	0.784	1.454	1.086	0.964	0.834
3	2	5	8.44	0.2	0.67	13	M	42.18	1.58	0.92	R	3	TA,SOL,VL,ST	Adapt	8	R	0.754	1.509	1.128	1.008	0.841
3	2	5	8.44	0.2	0.67	13	M	42.18	1.58	0.92	R	3	TA,SOL,VL,ST	Adapt	9	R	0.739	1.609	1.128	1.061	0.846
3	2	5	8.44	0.2	0.67	13	M	42.18	1.58	0.92	R	3	TA,SOL,VL,ST	Adapt	10	R	0.639	1.538	1.071	0.998	0.86
3	2	5	8.44	0.2	0.67	13	M	42.18	1.58	0.92	R	3	TA,SOL,VL,ST	Washout	1	R	0.81	1.198	1.051	0.935	0.819
4	1	2	6.08	0.1	0.76	15	M	60.78	1.65	0.94	L	2	TA,SOL,VL,ST	Base	1	L	1	1	1	1	0.791
4	1	2	6.08	0.1	0.76	15	M	60.78	1.65	0.94	L	2	TA,SOL,VL,ST	Adapt	1	L	1.365	1.575	1.621	1.364	0.873
4	1	2	6.08	0.1	0.76	15	M	60.78	1.65	0.94	L	2	TA,SOL,VL,ST	Adapt	2	L	1.39	1.487	1.515	1.352	0.86
4	1	2	6.08	0.1	0.76	15	M	60.78	1.65	0.94	L	2	TA,SOL,VL,ST	Adapt	3	L	1.294	1.47	1.619	1.44	0.861
4	1	2	6.08	0.1	0.76	15	M	60.78	1.65	0.94	L	2	TA,SOL,VL,ST	Adapt	4	L	1.373	1.768	1.707	1.447	0.873
4	1	2	6.08	0.1	0.76	15	M	60.78	1.65	0.94	L	2	TA,SOL,VL,ST	Adapt	5	L	1.329	1.591	1.57	1.39	0.876
4	1	2	6.08	0.1	0.76	15	M	60.78	1.65	0.94	L	2	TA,SOL,VL,ST	Adapt	6	L	1.322	1.556	1.599	1.388	0.87
4	1	2	6.08	0.1	0.76	15	M	60.78	1.65	0.94	L	2	TA,SOL,VL,ST	Adapt	7	L	1.298	1.608	1.622	1.456	0.872
4	1	2	6.08	0.1	0.76	15	M	60.78	1.65	0.94	L	2	TA,SOL,VL,ST	Adapt	8	L	1.261	1.555	1.574	1.433	0.87
4	1	2	6.08	0.1	0.76	15	M	60.78	1.65	0.94	L	2	TA,SOL,VL,ST	Adapt	9	L	1.229	1.562	1.489	1.402	0.863
4	1	2	6.08	0.1	0.76	15	M	60.78	1.65	0.94	L	2	TA,SOL,VL,ST	Adapt	10	L	1.367	1.543	1.549	1.505	0.834
4	1	2	6.08	0.1	0.76	15	M	60.78	1.65	0.93	L	2	TA,SOL,VL,ST	Base	1	R	1	1	1	1	0.766
4	1	2	6.08	0.1	0.76	15	M	60.78	1.65	0.93	L	2	TA,SOL,VL,ST	Adapt	1	R	1.202	1.274	1.324	1.614	0.808
4	1	2	6.08	0.1	0.76	15	M	60.78	1.65	0.93	L	2	TA,SOL,VL,ST	Adapt	2	R	1.179	1.203	1.353	1.536	0.805
4	1	2	6.08	0.1	0.76	15	M	60.78	1.65	0.93	L	2	TA,SOL,VL,ST	Adapt	3	R	1.214	1.213	1.309	1.555	0.797
4	1	2	6.08	0.1	0.76	15	M	60.78	1.65	0.93	L	2	TA,SOL,VL,ST	Adapt	4	R	1.166	1.353	1.419	1.637	0.806
4	1	2	6.08	0.1	0.76	15	M	60.78	1.65	0.93	L	2	TA,SOL,VL,ST	Adapt	5	R	1.19	1.301	1.264	1.584	0.788
4	1	2	6.08	0.1	0.76	15	M	60.78	1.65	0.93	L	2	TA,SOL,VL,ST	Adapt	6	R	1.107	1.297	1.21	1.59	0.784
4	1	2	6.08	0.1	0.76	15	M	60.78	1.65	0.93	L	2	TA,SOL,VL,ST	Adapt	7	R	1.141	1.336	1.268	1.608	0.788
4	1	2	6.08	0.1	0.76	15	M	60.78	1.65	0.93	L	2	TA,SOL,VL,ST	Adapt	8	R	1.111	1.287	1.232	1.558	0.78
4	1	2	6.08	0.1	0.76	15	M	60.78	1.65	0.93	L	2	TA,SOL,VL,ST	Adapt	9	R	1.09	1.312	1.136	1.585	0.769
4	1	2	6.08	0.1	0.76	15	M	60.78	1.65	0.93	L	2	TA,SOL,VL,ST	Adapt	10	R	1.255	1.3	1.335	1.689	0.784
4	2	2	7.6	0.125	0.76	15	M	60.78	1.65	0.94	L	2	TA,SOL,VL,ST	Adapt	1	L	1.562	1.767	1.817	1.564	0.872
4	2	2	7.6	0.125	0.76	15	M	60.78	1.65	0.94	L	2	TA,SOL,VL,ST	Adapt	2	L	1.386	1.654	1.773	1.58	0.884
4	2	2	7.6	0.125	0.76	15	M	60.78	1.65	0.94	L	2	TA,SOL,VL,ST	Adapt	3	L	1.264	1.607	1.636	1.532	0.882
4	2	2	7.6	0.125	0.76	15	M	60.78	1.65	0.94	L	2	TA,SOL,VL,ST	Adapt	4	L	1.212	1.565	1.568	1.478	0.873
4	2	2	7.6	0.125	0.76	15	M	60.78	1.65	0.94	L	2	TA,SOL,VL,ST	Adapt	5	L	1.288	1.558	1.557	1.437	0.856
4	2	2	7.6	0.125	0.76	15	M	60.78	1.65	0.94	L	2	TA,SOL,VL,ST	Adapt	6	L	1.304	1.636	1.626	1.558	0.863
4	2	2	7.6	0.125	0.76	15	M	60.78	1.65	0.94	L	2	TA,SOL,VL,ST	Adapt	7	L	1.295	1.645	1.692	1.594	0.868
4	2	2	7.6	0.125	0.76	15	M	60.78	1.65	0.94	L	2	TA,SOL,VL,ST	Adapt	8	L	1.135	1.544	1.589	1.487	0.888
4	2	2	7.6	0.125	0.76	15	M	60.78	1.65	0.94	L	2	TA,SOL,VL,ST	Adapt	9	L	0.891	1.462	1.479	1.447	0.88
4	2	2	7.6	0.125	0.76	15	M	60.78	1.65	0.94	L	2	TA,SOL,VL,ST	Adapt	10	L	0.879	1.549	1.617	1.501	0.902
4	2	2	7.6	0.125	0.76	15	M	60.78	1.65	0.94	L	2	TA,SOL,VL,ST	Washout	1	L	0.76	1.155	1.21	1.344	0.84
4	2	2	7.6	0.125	0.76	15	M	60.78	1.65	0.93	L	2	TA,SOL,VL,ST	Adapt	1	R	1.267	1.444	1.441	1.759	0.816
4	2	2	7.6	0.125	0.76	15	M	60.78	1.65	0.93	L	2	TA,SOL,VL,ST	Adapt	2	R	1.201	1.357	1.44	1.652	0.813
4	2	2	7.6	0.125	0.76	15	M	60.78	1.65	0.93	L	2	TA,SOL,VL,ST	Adapt	3	R	1.112	1.367	1.436	1.581	0.801
4	2	2	7.6	0.125	0.76	15	M	60.78	1.65	0.93	L	2	TA,SOL,VL,ST	Adapt	4	R	1.105	1.311	1.379	1.578	0.8
4	2	2	7.6	0.125	0.76	15	M	60.78	1.65	0.93	L	2	TA,SOL,VL,ST	Adapt	5	R	1.086	1.352	1.384	1.641	0.791
4	2	2	7.6	0.125	0.76	15	M	60.78	1.65	0.93	L	2	TA,SOL,VL,ST	Adapt	6	R	1.116	1.38	1.314	1.679	0.786
4	2	2	7.6	0.125	0.76	15	M	60.78	1.65	0.93	L	2	TA,SOL,VL,ST	Adapt	7	R	1.078	1.358	1.432	1.678	0.791
4	2	2	7.6	0.125	0.76	15	M	60.78	1.65	0.93	L	2	TA,SOL,VL,ST	Adapt	8	R	1.115	1.316	1.356	1.616	0.78
4	2	2	7.6	0.125	0.76	15	M	60.78	1.65	0.93	L	2	TA,SOL,VL,ST	Adapt	9	R	1.192	1.329	1.35	1.614	0.773
4	2	2	7.6	0.125	0.76	15	M	60.78	1.65	0.93	L	2	TA,SOL,VL,ST	Adapt	10	R	1.263	1.265	1.196	1.652	0.779
4	2	2	7.6	0.125	0.76	15	M	60.78	1.65	0.93	L	2	TA,SOL,VL,ST	Washout	1	R	1.033	1.243	1.133	1.418	0.783
4	1	3	7.6	0.125	0.76	15	M	60.78	1.65	0.94	L	2	TA,SOL,VL,ST	Base	1	L	1	1	1	1	0.776
4	1	3	7.6	0.125	0.76	15	M	60.78	1.65	0.94	L	2	TA,SOL,VL,ST	Adapt	1	L	1.282	1.612	1.662	1.408	0.861
4	1	3	7.6	0.125	0.76	15	M	60.78	1.65	0.94	L	2	TA,SOL,VL,ST	Adapt	2	L	1.25	1.481	1.621	1.388	0.861
4	1	3	7.6	0.125	0.76	15	M	60.78	1.65	0.94	L	2	TA,SOL,VL,ST	Adapt	3	L	1.268	1.564	1.717	1.452	0.872
4	1	3	7.6	0.125	0.76	15	M	60.78	1.65	0.94	L	2	TA,SOL,VL,ST	Adapt	4	L	1.194	1.499	1.566	1.442	0.859
4	1	3	7.6	0.125	0.76	15	M	60.78	1.65	0.94	L	2	TA,SOL,VL,ST	Adapt	5	L	1.132	1.498	1.626	1.445	0.87
4	1	3	7.6	0.125	0.76	15	M	60.78	1.65	0.94	L	2	TA,SOL,VL,ST	Adapt	6	L	1.203	1.418	1.603	1.343	0.858
4	1	3	7.6	0.125	0.76	15	M	60.78	1.65	0.94	L	2	TA,SOL,VL,ST	Adapt	7	L	1.164	1.509	1.661	1.404	0.872
4	1	3	7.6	0.125	0.76	15	M	60.78	1.65	0.94	L	2	TA,SOL,VL,ST	Adapt	8	L	1.145	1.434	1.573	1.303	0.867
4	1	3	7.6	0.125	0.76	15	M	60.78	1.65	0.94	L	2	TA,SOL,VL,ST	Adapt	9	L	1.244	1.469	1.581	1.33	0.86
4	1	3	7.6	0.125	0.76	15	M	60.78	1.65	0.94	L	2	TA,SOL,VL,ST	Adapt	10	L	1.219	1.527	1.621	1.388	0.863
4	1	3	7.6	0.125	0.76	15	M	60.78	1.65	0.93	L	2	TA,SOL,VL,ST	Base	1	R	1	1	1	1	0.77
4	1	3	7.6	0.125	0.76	15	M	60.78	1.65	0.93	L	2	TA,SOL,VL,ST	Adapt	1	R	1.207	1.272	1.206	1.403	0.828
4	1	3	7.6	0.125	0.76	15	M	60.78	1.65	0.93	L	2	TA,SOL,VL,ST	Adapt	2	R	1.171	1.225	1.181	1.335	0.808
4	1	3	7.6	0.125	0.76	15	M	60.78	1.65	0.93	L	2	TA,SOL,VL,ST	Adapt	3	R	1.174	1.212	1.176	1.383	0.819
4	1	3	7.6	0.125	0.76	15	M	60.78	1.65	0.93	L	2	TA,SOL,VL,ST	Adapt	4	R	1.173	1.218	1.116	1.351	0.809
4	1	3	7.6	0.125	0.76	15	M	60.78	1.65	0.93	L	2	TA,SOL,VL,ST	Adapt	5	R	1.095	1.199	1.08	1.374	0.801
4	1	3	7.6	0.125	0.76	15	M	60.78	1.65	0.93	L	2	TA,SOL,VL,ST	Adapt	6	R	1.094	1.188	1.178	1.338	0.796
4	1	3	7.6	0.125	0.76	15	M	60.78	1.65	0.93	L	2	TA,SOL,VL,ST	Adapt	7	R	1.154	1.255	1.117	1.399	0.798
4	1	3	7.6	0.125	0.76	15	M	60.78	1.65	0.93	L	2	TA,SOL,VL,ST	Adapt	8	R	1.045	1.195	1.051	1.331	0.785
4	1	3	7.6	0.125	0.76	15	M	60.78	1.65	0.93	L	2	TA,SOL,VL,ST	Adapt	9	R	1.115	1.243	1.139	1.375	0.8
4	1	3	7.6	0.125	0.76	15	M	60.78	1.65	0.93	L	2	TA,SOL,VL,ST	Adapt	10	R	1.131	1.235	1.121	1.419	0.799
4	2	3	9.12	0.15	0.76	15	M	60.78	1.65	0.94	L	2	TA,SOL,VL,ST	Adapt	1	L	1.481	1.622	1.808	1.531	0.867
4	2	3	9.12	0.15	0.76	15	M	60.78	1.65	0.94	L	2	TA,SOL,VL,ST	Adapt	2	L	1.278	1.54	1.75	1.466	0.876
4	2	3	9.12	0.15	0.76	15	M	60.78	1.65	0.94	L	2	TA,SOL,VL,ST	Adapt	3	L	1.253	1.48	1.592	1.376	0.866
4	2	3	9.12	0.15	0.76	15	M	60.78	1.65	0.94	L	2	TA,SOL,VL,ST	Adapt	4	L	1.236	1.483	1.575	1.383	0.864
4	2	3	9.12	0.15	0.76	15	M	60.78	1.65	0.94	L	2	TA,SOL,VL,ST	Adapt	5	L	1.127	1.428	1.457	1.315	0.852
4	2	3	9.12	0.15	0.76	15	M	60.78	1.65	0.94	L	2	TA,SOL,VL,ST	Adapt	6	L	1.161	1.483	1.525	1.311	0.86
4	2	3	9.12	0.15	0.76	15	M	60.78	1.65	0.94	L	2	TA,SOL,VL,ST	Adapt	7	L	1.13	1.384	1.425	1.285	0.841
4	2	3	9.12	0.15	0.76	15	M	60.78	1.65	0.94	L	2	TA,SOL,VL,ST	Adapt	8	L	1.162	1.46	1.557	1.32	0.857
4	2	3	9.12	0.15	0.76	15	M	60.78	1.65	0.94	L	2	TA,SOL,VL,ST	Adapt	9	L	1.205	1.571	1.737	1.399	0.88
4	2	3	9.12	0.15	0.76	15	M	60.78	1.65	0.94	L	2	TA,SOL,VL,ST	Adapt	10	L	1.033	1.398	1.441	1.249	0.859
4	2	3	9.12	0.15	0.76	15	M	60.78	1.65	0.94	L	2	TA,SOL,VL,ST	Washout	1	L	0.971	1.064	1.146	1.145	0.807
4	2	3	9.12	0.15	0.76	15	M	60.78	1.65	0.93	L	2	TA,SOL,VL,ST	Adapt	1	R	1.307	1.29	1.29	1.593	0.827
4	2	3	9.12	0.15	0.76	15	M	60.78	1.65	0.93	L	2	TA,SOL,VL,ST	Adapt	2	R	1.168	1.218	1.101	1.461	0.8
4	2	3	9.12	0.15	0.76	15	M	60.78	1.65	0.93	L	2	TA,SOL,VL,ST	Adapt	3	R	1.22	1.176	1.079	1.366	0.794
4	2	3	9.12	0.15	0.76	15	M	60.78	1.65	0.93	L	2	TA,SOL,VL,ST	Adapt	4	R	1.207	1.182	1.101	1.35	0.805
4	2	3	9.12	0.15	0.76	15	M	60.78	1.65	0.93	L	2	TA,SOL,VL,ST	Adapt	5	R	1.166	1.173	1.06	1.356	0.787
4	2	3	9.12	0.15	0.76	15	M	60.78	1.65	0.93	L	2	TA,SOL,VL,ST	Adapt	6	R	1.097	1.183	1.082	1.387	0.776
4	2	3	9.12	0.15	0.76	15	M	60.78	1.65	0.93	L	2	TA,SOL,VL,ST	Adapt	7	R	1.241	1.179	1.061	1.23	0.743
4	2	3	9.12	0.15	0.76	15	M	60.78	1.65	0.93	L	2	TA,SOL,VL,ST	Adapt	8	R	1.244	1.163	1.064	1.357	0.76
4	2	3	9.12	0.15	0.76	15	M	60.78	1.65	0.93	L	2	TA,SOL,VL,ST	Adapt	9	R	1.426	1.185	1.174	1.537	0.76
4	2	3	9.12	0.15	0.76	15	M	60.78	1.65	0.93	L	2	TA,SOL,VL,ST	Adapt	10	R	1.806	1.059	1.023	1.277	0.703
4	2	3	9.12	0.15	0.76	15	M	60.78	1.65	0.93	L	2	TA,SOL,VL,ST	Washout	1	R	1.022	0.987	1.04	1.177	0.783
4	1	4	9.12	0.15	0.76	15	M	60.78	1.65	0.94	L	2	TA,SOL,VL,ST	Base	1	L	1	1	1	1	0.76
4	1	4	9.12	0.15	0.76	15	M	60.78	1.65	0.94	L	2	TA,SOL,VL,ST	Adapt	1	L	1.094	1.695	1.683	1.297	0.89
4	1	4	9.12	0.15	0.76	15	M	60.78	1.65	0.94	L	2	TA,SOL,VL,ST	Adapt	2	L	1.235	1.514	1.552	1.29	0.864
4	1	4	9.12	0.15	0.76	15	M	60.78	1.65	0.94	L	2	TA,SOL,VL,ST	Adapt	3	L	1.117	1.504	1.526	1.289	0.87
4	1	4	9.12	0.15	0.76	15	M	60.78	1.65	0.94	L	2	TA,SOL,VL,ST	Adapt	4	L	1.165	1.521	1.574	1.35	0.868
4	1	4	9.12	0.15	0.76	15	M	60.78	1.65	0.94	L	2	TA,SOL,VL,ST	Adapt	5	L	1.054	1.465	1.497	1.33	0.865
4	1	4	9.12	0.15	0.76	15	M	60.78	1.65	0.94	L	2	TA,SOL,VL,ST	Adapt	6	L	1.196	1.545	1.567	1.422	0.871
4	1	4	9.12	0.15	0.76	15	M	60.78	1.65	0.94	L	2	TA,SOL,VL,ST	Adapt	7	L	1.07	1.545	1.555	1.449	0.878
4	1	4	9.12	0.15	0.76	15	M	60.78	1.65	0.94	L	2	TA,SOL,VL,ST	Adapt	8	L	0.867	1.503	1.561	1.426	0.896
4	1	4	9.12	0.15	0.76	15	M	60.78	1.65	0.94	L	2	TA,SOL,VL,ST	Adapt	9	L	0.621	1.474	1.522	1.438	0.898
4	1	4	9.12	0.15	0.76	15	M	60.78	1.65	0.94	L	2	TA,SOL,VL,ST	Adapt	10	L	0.453	1.419	1.498	1.433	0.91
4	1	4	9.12	0.15	0.76	15	M	60.78	1.65	0.93	L	2	TA,SOL,VL,ST	Base	1	R	1	1	1	1	0.734
4	1	4	9.12	0.15	0.76	15	M	60.78	1.65	0.93	L	2	TA,SOL,VL,ST	Adapt	1	R	1.178	1.258	1.289	1.323	0.785
4	1	4	9.12	0.15	0.76	15	M	60.78	1.65	0.93	L	2	TA,SOL,VL,ST	Adapt	2	R	1.038	1.205	1.26	1.283	0.796
4	1	4	9.12	0.15	0.76	15	M	60.78	1.65	0.93	L	2	TA,SOL,VL,ST	Adapt	3	R	0.857	1.17	1.07	1.253	0.772
4	1	4	9.12	0.15	0.76	15	M	60.78	1.65	0.93	L	2	TA,SOL,VL,ST	Adapt	4	R	0.799	1.174	0.169	1.283	0.77
4	1	4	9.12	0.15	0.76	15	M	60.78	1.65	0.93	L	2	TA,SOL,VL,ST	Adapt	5	R	0.76	1.126	0.169	1.233	0.758
4	1	4	9.12	0.15	0.76	15	M	60.78	1.65	0.93	L	2	TA,SOL,VL,ST	Adapt	6	R	0.848	1.173	0.169	1.4	0.77
4	1	4	9.12	0.15	0.76	15	M	60.78	1.65	0.93	L	2	TA,SOL,VL,ST	Adapt	7	R	0.912	1.126	0.166	1.253	0.763
4	1	4	9.12	0.15	0.76	15	M	60.78	1.65	0.93	L	2	TA,SOL,VL,ST	Adapt	8	R	0.994	1.157	0.164	1.359	0.763
4	1	4	9.12	0.15	0.76	15	M	60.78	1.65	0.93	L	2	TA,SOL,VL,ST	Adapt	9	R	1.11	1.171	0.165	1.314	0.746
4	1	4	9.12	0.15	0.76	15	M	60.78	1.65	0.93	L	2	TA,SOL,VL,ST	Adapt	10	R	1.22	1.146	0.165	1.325	0.761
4	2	4	10.64	0.175	0.76	15	M	60.78	1.65	0.94	L	2	TA,SOL,VL,ST	Adapt	1	L	0.379	1.622	1.701	1.587	0.927
4	2	4	10.64	0.175	0.76	15	M	60.78	1.65	0.94	L	2	TA,SOL,VL,ST	Adapt	2	L	0.262	1.474	1.496	1.587	0.924
4	2	4	10.64	0.175	0.76	15	M	60.78	1.65	0.94	L	2	TA,SOL,VL,ST	Adapt	3	L	0.229	1.496	1.528	1.47	0.925
4	2	4	10.64	0.175	0.76	15	M	60.78	1.65	0.94	L	2	TA,SOL,VL,ST	Adapt	4	L	0.205	1.489	1.426	1.473	0.92
4	2	4	10.64	0.175	0.76	15	M	60.78	1.65	0.94	L	2	TA,SOL,VL,ST	Adapt	5	L	0.206	1.403	1.418	1.37	0.916
4	2	4	10.64	0.175	0.76	15	M	60.78	1.65	0.94	L	2	TA,SOL,VL,ST	Adapt	6	L	0.199	1.437	1.397	1.419	0.916
4	2	4	10.64	0.175	0.76	15	M	60.78	1.65	0.94	L	2	TA,SOL,VL,ST	Adapt	7	L	0.197	1.403	1.379	1.355	0.912
4	2	4	10.64	0.175	0.76	15	M	60.78	1.65	0.94	L	2	TA,SOL,VL,ST	Adapt	8	L	0.21	1.335	1.323	1.309	0.907
4	2	4	10.64	0.175	0.76	15	M	60.78	1.65	0.94	L	2	TA,SOL,VL,ST	Adapt	9	L	0.238	1.367	1.43	1.351	0.907
4	2	4	10.64	0.175	0.76	15	M	60.78	1.65	0.94	L	2	TA,SOL,VL,ST	Adapt	10	L	0.246	1.551	1.603	1.573	0.929
4	2	4	10.64	0.175	0.76	15	M	60.78	1.65	0.94	L	2	TA,SOL,VL,ST	Washout	1	L	0.194	0.929	0.979	1.117	0.871
4	2	4	10.64	0.175	0.76	15	M	60.78	1.65	0.93	L	2	TA,SOL,VL,ST	Adapt	1	R	1.486	1.187	0.172	1.457	0.79
4	2	4	10.64	0.175	0.76	15	M	60.78	1.65	0.93	L	2	TA,SOL,VL,ST	Adapt	2	R	1.369	1.144	0.167	1.337	0.754
4	2	4	10.64	0.175	0.76	15	M	60.78	1.65	0.93	L	2	TA,SOL,VL,ST	Adapt	3	R	1.331	1.188	0.169	1.338	0.746
4	2	4	10.64	0.175	0.76	15	M	60.78	1.65	0.93	L	2	TA,SOL,VL,ST	Adapt	4	R	1.279	1.099	0.168	1.291	0.74
4	2	4	10.64	0.175	0.76	15	M	60.78	1.65	0.93	L	2	TA,SOL,VL,ST	Adapt	5	R	1.263	1.066	0.17	1.268	0.727
4	2	4	10.64	0.175	0.76	15	M	60.78	1.65	0.93	L	2	TA,SOL,VL,ST	Adapt	6	R	1.264	1.025	0.167	1.256	0.749
4	2	4	10.64	0.175	0.76	15	M	60.78	1.65	0.93	L	2	TA,SOL,VL,ST	Adapt	7	R	1.269	1.02	0.169	1.221	0.731
4	2	4	10.64	0.175	0.76	15	M	60.78	1.65	0.93	L	2	TA,SOL,VL,ST	Adapt	8	R	1.251	0.964	0.171	1.262	0.726
4	2	4	10.64	0.175	0.76	15	M	60.78	1.65	0.93	L	2	TA,SOL,VL,ST	Adapt	9	R	1.342	0.979	0.18	1.279	0.747
4	2	4	10.64	0.175	0.76	15	M	60.78	1.65	0.93	L	2	TA,SOL,VL,ST	Adapt	10	R	1.469	1.001	0.198	1.408	0.787
4	2	4	10.64	0.175	0.76	15	M	60.78	1.65	0.93	L	2	TA,SOL,VL,ST	Washout	1	R	1.278	0.827	0.181	0.996	0.691
4	1	5	10.64	0.175	0.76	15	M	60.78	1.65	0.94	L	2	TA,SOL,VL,ST	Base	1	L	1	1	1	1	0.794
4	1	5	10.64	0.175	0.76	15	M	60.78	1.65	0.94	L	2	TA,SOL,VL,ST	Adapt	1	L	1.131	1.606	1.728	1.583	0.868
4	1	5	10.64	0.175	0.76	15	M	60.78	1.65	0.94	L	2	TA,SOL,VL,ST	Adapt	2	L	1.106	1.502	1.581	1.495	0.852
4	1	5	10.64	0.175	0.76	15	M	60.78	1.65	0.94	L	2	TA,SOL,VL,ST	Adapt	3	L	1.137	1.499	1.725	1.541	0.863
4	1	5	10.64	0.175	0.76	15	M	60.78	1.65	0.94	L	2	TA,SOL,VL,ST	Adapt	4	L	1.068	1.467	1.698	1.57	0.875
4	1	5	10.64	0.175	0.76	15	M	60.78	1.65	0.94	L	2	TA,SOL,VL,ST	Adapt	5	L	1.119	1.497	1.697	1.547	0.873
4	1	5	10.64	0.175	0.76	15	M	60.78	1.65	0.94	L	2	TA,SOL,VL,ST	Adapt	6	L	1.125	1.375	1.557	1.395	0.869
4	1	5	10.64	0.175	0.76	15	M	60.78	1.65	0.94	L	2	TA,SOL,VL,ST	Adapt	7	L	1.13	1.32	1.538	1.329	0.875
4	1	5	10.64	0.175	0.76	15	M	60.78	1.65	0.94	L	2	TA,SOL,VL,ST	Adapt	8	L	1.183	1.373	1.637	1.383	0.88
4	1	5	10.64	0.175	0.76	15	M	60.78	1.65	0.94	L	2	TA,SOL,VL,ST	Adapt	9	L	1.169	1.339	1.635	1.418	0.88
4	1	5	10.64	0.175	0.76	15	M	60.78	1.65	0.94	L	2	TA,SOL,VL,ST	Adapt	10	L	1.253	1.385	1.708	1.526	0.879
4	1	5	10.64	0.175	0.76	15	M	60.78	1.65	0.93	L	2	TA,SOL,VL,ST	Base	1	R	1	1	1	1	0.839
4	1	5	10.64	0.175	0.76	15	M	60.78	1.65	0.93	L	2	TA,SOL,VL,ST	Adapt	1	R	1.032	1.199	1.13	1.312	0.832
4	1	5	10.64	0.175	0.76	15	M	60.78	1.65	0.93	L	2	TA,SOL,VL,ST	Adapt	2	R	0.976	1.179	0.155	1.256	0.854
4	1	5	10.64	0.175	0.76	15	M	60.78	1.65	0.93	L	2	TA,SOL,VL,ST	Adapt	3	R	0.975	1.156	0.152	1.308	0.855
4	1	5	10.64	0.175	0.76	15	M	60.78	1.65	0.93	L	2	TA,SOL,VL,ST	Adapt	4	R	0.957	1.204	0.149	1.301	0.85
4	1	5	10.64	0.175	0.76	15	M	60.78	1.65	0.93	L	2	TA,SOL,VL,ST	Adapt	5	R	0.96	1.209	0.146	1.341	0.853
4	1	5	10.64	0.175	0.76	15	M	60.78	1.65	0.93	L	2	TA,SOL,VL,ST	Adapt	6	R	0.966	1.109	0.149	1.327	0.854
4	1	5	10.64	0.175	0.76	15	M	60.78	1.65	0.93	L	2	TA,SOL,VL,ST	Adapt	7	R	0.97	1.145	0.148	1.229	0.859
4	1	5	10.64	0.175	0.76	15	M	60.78	1.65	0.93	L	2	TA,SOL,VL,ST	Adapt	8	R	1.015	1.166	0.158	1.342	0.856
4	1	5	10.64	0.175	0.76	15	M	60.78	1.65	0.93	L	2	TA,SOL,VL,ST	Adapt	9	R	1.008	1.137	0.156	1.312	0.857
4	1	5	10.64	0.175	0.76	15	M	60.78	1.65	0.93	L	2	TA,SOL,VL,ST	Adapt	10	R	1.041	1.209	0.149	1.431	0.865
4	2	5	12.16	0.2	0.76	15	M	60.78	1.65	0.94	L	2	TA,SOL,VL,ST	Adapt	1	L	1.189	1.48	1.743	1.5	0.892
4	2	5	12.16	0.2	0.76	15	M	60.78	1.65	0.94	L	2	TA,SOL,VL,ST	Adapt	2	L	1.059	1.378	1.633	1.479	0.899
4	2	5	12.16	0.2	0.76	15	M	60.78	1.65	0.94	L	2	TA,SOL,VL,ST	Adapt	3	L	0.973	1.312	1.488	1.367	0.895
4	2	5	12.16	0.2	0.76	15	M	60.78	1.65	0.94	L	2	TA,SOL,VL,ST	Adapt	4	L	1.076	1.386	1.622	1.506	0.892
4	2	5	12.16	0.2	0.76	15	M	60.78	1.65	0.94	L	2	TA,SOL,VL,ST	Adapt	5	L	1.028	1.304	1.548	1.419	0.887
4	2	5	12.16	0.2	0.76	15	M	60.78	1.65	0.94	L	2	TA,SOL,VL,ST	Adapt	6	L	1.003	1.371	1.497	1.402	0.887
4	2	5	12.16	0.2	0.76	15	M	60.78	1.65	0.94	L	2	TA,SOL,VL,ST	Adapt	7	L	1.014	1.416	1.589	1.447	0.891
4	2	5	12.16	0.2	0.76	15	M	60.78	1.65	0.94	L	2	TA,SOL,VL,ST	Adapt	8	L	0.824	1.309	1.451	1.334	0.896
4	2	5	12.16	0.2	0.76	15	M	60.78	1.65	0.94	L	2	TA,SOL,VL,ST	Adapt	9	L	0.671	1.376	1.554	1.358	0.913
4	2	5	12.16	0.2	0.76	15	M	60.78	1.65	0.94	L	2	TA,SOL,VL,ST	Adapt	10	L	0.565	1.113	1.639	1.387	0.932
4	2	5	12.16	0.2	0.76	15	M	60.78	1.65	0.94	L	2	TA,SOL,VL,ST	Washout	1	L	0.371	0.718	1.014	0.951	0.901
4	2	5	12.16	0.2	0.76	15	M	60.78	1.65	0.93	L	2	TA,SOL,VL,ST	Adapt	1	R	14.22	1.162	1.288	1.413	0.99
4	2	5	12.16	0.2	0.76	15	M	60.78	1.65	0.93	L	2	TA,SOL,VL,ST	Adapt	2	R	13.342	1.149	1.133	1.312	0.988
4	2	5	12.16	0.2	0.76	15	M	60.78	1.65	0.93	L	2	TA,SOL,VL,ST	Adapt	3	R	12.299	1.084	0.943	1.204	0.986
4	2	5	12.16	0.2	0.76	15	M	60.78	1.65	0.93	L	2	TA,SOL,VL,ST	Adapt	4	R	12.354	1.125	0.834	1.356	0.989
4	2	5	12.16	0.2	0.76	15	M	60.78	1.65	0.93	L	2	TA,SOL,VL,ST	Adapt	5	R	11.626	1.127	0.661	1.307	0.988
4	2	5	12.16	0.2	0.76	15	M	60.78	1.65	0.93	L	2	TA,SOL,VL,ST	Adapt	6	R	11.473	1.127	0.328	1.31	0.989
4	2	5	12.16	0.2	0.76	15	M	60.78	1.65	0.93	L	2	TA,SOL,VL,ST	Adapt	7	R	9.069	1.104	0.27	1.331	0.983
4	2	5	12.16	0.2	0.76	15	M	60.78	1.65	0.93	L	2	TA,SOL,VL,ST	Adapt	8	R	6.437	1.075	0.228	1.279	0.977
4	2	5	12.16	0.2	0.76	15	M	60.78	1.65	0.93	L	2	TA,SOL,VL,ST	Adapt	9	R	5.845	1.069	0.23	1.328	0.973
4	2	5	12.16	0.2	0.76	15	M	60.78	1.65	0.93	L	2	TA,SOL,VL,ST	Adapt	10	R	5.67	1.136	0.242	1.464	0.968
4	2	5	12.16	0.2	0.76	15	M	60.78	1.65	0.93	L	2	TA,SOL,VL,ST	Washout	1	R	5.032	0.931	0.199	0.981	0.961
5	1	2	3.9	0.1	0.89	13	M	39.01	1.495	0.86	R	2	TA,SOL,VL,ST	Base	1	L	1	1	1	1	0.686
5	1	2	3.9	0.1	0.89	13	M	39.01	1.495	0.86	R	2	TA,SOL,VL,ST	Adapt	1	L	0.974	1.092	1.034	1.022	0.728
5	1	2	3.9	0.1	0.89	13	M	39.01	1.495	0.86	R	2	TA,SOL,VL,ST	Adapt	2	L	0.935	1.118	1.018	1.009	0.72
5	1	2	3.9	0.1	0.89	13	M	39.01	1.495	0.86	R	2	TA,SOL,VL,ST	Adapt	3	L	0.914	1.192	1.107	1.036	0.719
5	1	2	3.9	0.1	0.89	13	M	39.01	1.495	0.86	R	2	TA,SOL,VL,ST	Adapt	4	L	0.934	1.277	1.129	0.973	0.765
5	1	2	3.9	0.1	0.89	13	M	39.01	1.495	0.86	R	2	TA,SOL,VL,ST	Adapt	5	L	0.878	1.165	1.023	0.977	0.727
5	1	2	3.9	0.1	0.89	13	M	39.01	1.495	0.86	R	2	TA,SOL,VL,ST	Adapt	6	L	0.856	1.119	0.94	0.96	0.719
5	1	2	3.9	0.1	0.89	13	M	39.01	1.495	0.86	R	2	TA,SOL,VL,ST	Adapt	7	L	0.872	1.183	0.959	0.97	0.727
5	1	2	3.9	0.1	0.89	13	M	39.01	1.495	0.86	R	2	TA,SOL,VL,ST	Adapt	8	L	0.938	1.202	1.02	0.947	0.738
5	1	2	3.9	0.1	0.89	13	M	39.01	1.495	0.86	R	2	TA,SOL,VL,ST	Adapt	9	L	0.855	1.159	1.023	0.941	0.727
5	1	2	3.9	0.1	0.89	13	M	39.01	1.495	0.86	R	2	TA,SOL,VL,ST	Adapt	10	L	0.966	1.202	1.146	0.987	0.739
5	1	2	3.9	0.1	0.89	13	M	39.01	1.495	0.87	R	2	TA,SOL,VL,ST	Base	1	R	1	1	1	1	0.705
5	1	2	3.9	0.1	0.89	13	M	39.01	1.495	0.87	R	2	TA,SOL,VL,ST	Adapt	1	R	0.973	1.701	2.887	0.999	0.841
5	1	2	3.9	0.1	0.89	13	M	39.01	1.495	0.87	R	2	TA,SOL,VL,ST	Adapt	2	R	0.905	1.789	2.788	1.036	0.842
5	1	2	3.9	0.1	0.89	13	M	39.01	1.495	0.87	R	2	TA,SOL,VL,ST	Adapt	3	R	0.889	1.772	2.309	1.086	0.815
5	1	2	3.9	0.1	0.89	13	M	39.01	1.495	0.87	R	2	TA,SOL,VL,ST	Adapt	4	R	0.897	1.999	2.287	1.038	0.855
5	1	2	3.9	0.1	0.89	13	M	39.01	1.495	0.87	R	2	TA,SOL,VL,ST	Adapt	5	R	0.8	1.703	1.821	1.048	0.816
5	1	2	3.9	0.1	0.89	13	M	39.01	1.495	0.87	R	2	TA,SOL,VL,ST	Adapt	6	R	0.881	1.593	1.691	0.982	0.8
5	1	2	3.9	0.1	0.89	13	M	39.01	1.495	0.87	R	2	TA,SOL,VL,ST	Adapt	7	R	0.982	1.595	1.683	0.997	0.785
5	1	2	3.9	0.1	0.89	13	M	39.01	1.495	0.87	R	2	TA,SOL,VL,ST	Adapt	8	R	1	1.681	2.07	1.068	0.78
5	1	2	3.9	0.1	0.89	13	M	39.01	1.495	0.87	R	2	TA,SOL,VL,ST	Adapt	9	R	0.872	1.78	1.786	0.994	0.816
5	1	2	3.9	0.1	0.89	13	M	39.01	1.495	0.87	R	2	TA,SOL,VL,ST	Adapt	10	R	1.019	2.262	1.939	1.158	0.809
5	2	2	4.88	0.125	0.89	13	M	39.01	1.495	0.86	R	2	TA,SOL,VL,ST	Adapt	1	L	1.041	1.284	1.168	1.081	0.745
5	2	2	4.88	0.125	0.89	13	M	39.01	1.495	0.86	R	2	TA,SOL,VL,ST	Adapt	2	L	1.061	1.339	1.165	1.062	0.757
5	2	2	4.88	0.125	0.89	13	M	39.01	1.495	0.86	R	2	TA,SOL,VL,ST	Adapt	3	L	1.002	1.248	1.037	1.055	0.725
5	2	2	4.88	0.125	0.89	13	M	39.01	1.495	0.86	R	2	TA,SOL,VL,ST	Adapt	4	L	0.963	1.259	1.052	0.947	0.74
5	2	2	4.88	0.125	0.89	13	M	39.01	1.495	0.86	R	2	TA,SOL,VL,ST	Adapt	5	L	1.002	1.221	0.993	1.036	0.718
5	2	2	4.88	0.125	0.89	13	M	39.01	1.495	0.86	R	2	TA,SOL,VL,ST	Adapt	6	L	0.987	1.288	1.079	1.019	0.74
5	2	2	4.88	0.125	0.89	13	M	39.01	1.495	0.86	R	2	TA,SOL,VL,ST	Adapt	7	L	1.034	1.326	1.159	1.029	0.742
5	2	2	4.88	0.125	0.89	13	M	39.01	1.495	0.86	R	2	TA,SOL,VL,ST	Adapt	8	L	1.042	1.284	1.11	1.071	0.735
5	2	2	4.88	0.125	0.89	13	M	39.01	1.495	0.86	R	2	TA,SOL,VL,ST	Adapt	9	L	1.114	1.306	1.141	1.077	0.731
5	2	2	4.88	0.125	0.89	13	M	39.01	1.495	0.86	R	2	TA,SOL,VL,ST	Adapt	10	L	1.122	1.353	1.221	1.113	0.737
5	2	2	4.88	0.125	0.89	13	M	39.01	1.495	0.86	R	2	TA,SOL,VL,ST	Washout	1	L	0.95	1.152	0.9	0.967	0.687
5	2	2	4.88	0.125	0.89	13	M	39.01	1.495	0.87	R	2	TA,SOL,VL,ST	Adapt	1	R	1.025	2.45	2.718	1.136	0.842
5	2	2	4.88	0.125	0.89	13	M	39.01	1.495	0.87	R	2	TA,SOL,VL,ST	Adapt	2	R	0.969	2.665	2.513	1.151	0.861
5	2	2	4.88	0.125	0.89	13	M	39.01	1.495	0.87	R	2	TA,SOL,VL,ST	Adapt	3	R	0.919	2.208	1.437	1.113	0.823
5	2	2	4.88	0.125	0.89	13	M	39.01	1.495	0.87	R	2	TA,SOL,VL,ST	Adapt	4	R	0.896	2.191	1.478	1.123	0.844
5	2	2	4.88	0.125	0.89	13	M	39.01	1.495	0.87	R	2	TA,SOL,VL,ST	Adapt	5	R	0.993	2.143	1.506	1.116	0.808
5	2	2	4.88	0.125	0.89	13	M	39.01	1.495	0.87	R	2	TA,SOL,VL,ST	Adapt	6	R	0.937	2.282	1.368	1.131	0.831
5	2	2	4.88	0.125	0.89	13	M	39.01	1.495	0.87	R	2	TA,SOL,VL,ST	Adapt	7	R	0.983	2.484	1.376	1.13	0.837
5	2	2	4.88	0.125	0.89	13	M	39.01	1.495	0.87	R	2	TA,SOL,VL,ST	Adapt	8	R	0.993	2.489	1.483	1.14	0.829
5	2	2	4.88	0.125	0.89	13	M	39.01	1.495	0.87	R	2	TA,SOL,VL,ST	Adapt	9	R	1.024	2.72	1.64	1.21	0.841
5	2	2	4.88	0.125	0.89	13	M	39.01	1.495	0.87	R	2	TA,SOL,VL,ST	Adapt	10	R	0.989	2.5	1.785	1.219	0.824
5	2	2	4.88	0.125	0.89	13	M	39.01	1.495	0.87	R	2	TA,SOL,VL,ST	Washout	1	R	0.824	1.189	0.466	0.958	0.737
5	1	3	4.88	0.125	0.89	13	M	39.01	1.495	0.86	R	2	TA,SOL,VL,ST	Base	1	L	1	1	1	1	0.624
5	1	3	4.88	0.125	0.89	13	M	39.01	1.495	0.86	R	2	TA,SOL,VL,ST	Adapt	1	L	1.097	1.082	1.497	1.092	0.689
5	1	3	4.88	0.125	0.89	13	M	39.01	1.495	0.86	R	2	TA,SOL,VL,ST	Adapt	2	L	0.894	1.023	1.277	0.98	0.681
5	1	3	4.88	0.125	0.89	13	M	39.01	1.495	0.86	R	2	TA,SOL,VL,ST	Adapt	3	L	0.939	1.032	1.256	0.954	0.668
5	1	3	4.88	0.125	0.89	13	M	39.01	1.495	0.86	R	2	TA,SOL,VL,ST	Adapt	4	L	0.969	1.03	1.308	1.014	0.675
5	1	3	4.88	0.125	0.89	13	M	39.01	1.495	0.86	R	2	TA,SOL,VL,ST	Adapt	5	L	1.036	0.975	1.333	1.032	0.66
5	1	3	4.88	0.125	0.89	13	M	39.01	1.495	0.86	R	2	TA,SOL,VL,ST	Adapt	6	L	0.99	0.982	1.236	1.037	0.667
5	1	3	4.88	0.125	0.89	13	M	39.01	1.495	0.86	R	2	TA,SOL,VL,ST	Adapt	7	L	1.146	1	1.408	0.983	0.673
5	1	3	4.88	0.125	0.89	13	M	39.01	1.495	0.86	R	2	TA,SOL,VL,ST	Adapt	8	L	1.118	1.006	1.399	1.058	0.657
5	1	3	4.88	0.125	0.89	13	M	39.01	1.495	0.86	R	2	TA,SOL,VL,ST	Adapt	9	L	1.231	1.028	1.388	1.038	0.649
5	1	3	4.88	0.125	0.89	13	M	39.01	1.495	0.86	R	2	TA,SOL,VL,ST	Adapt	10	L	1.226	1.014	1.47	1.052	0.658
5	1	3	4.88	0.125	0.89	13	M	39.01	1.495	0.87	R	2	TA,SOL,VL,ST	Base	1	R	1	1	1	1	0.712
5	1	3	4.88	0.125	0.89	13	M	39.01	1.495	0.87	R	2	TA,SOL,VL,ST	Adapt	1	R	1.992	1.481	2.844	1.048	0.76
5	1	3	4.88	0.125	0.89	13	M	39.01	1.495	0.87	R	2	TA,SOL,VL,ST	Adapt	2	R	1.269	1.277	2.12	0.923	0.792
5	1	3	4.88	0.125	0.89	13	M	39.01	1.495	0.87	R	2	TA,SOL,VL,ST	Adapt	3	R	1.221	1.302	1.978	0.91	0.803
5	1	3	4.88	0.125	0.89	13	M	39.01	1.495	0.87	R	2	TA,SOL,VL,ST	Adapt	4	R	1.29	1.277	2.163	0.934	0.802
5	1	3	4.88	0.125	0.89	13	M	39.01	1.495	0.87	R	2	TA,SOL,VL,ST	Adapt	5	R	1.079	1.308	1.991	0.918	0.818
5	1	3	4.88	0.125	0.89	13	M	39.01	1.495	0.87	R	2	TA,SOL,VL,ST	Adapt	6	R	1.113	1.266	1.953	0.948	0.816
5	1	3	4.88	0.125	0.89	13	M	39.01	1.495	0.87	R	2	TA,SOL,VL,ST	Adapt	7	R	1.237	1.354	2.146	0.958	0.808
5	1	3	4.88	0.125	0.89	13	M	39.01	1.495	0.87	R	2	TA,SOL,VL,ST	Adapt	8	R	1.439	1.319	2.227	1.008	0.774
5	1	3	4.88	0.125	0.89	13	M	39.01	1.495	0.87	R	2	TA,SOL,VL,ST	Adapt	9	R	1.39	1.432	2.343	1.033	0.802
5	1	3	4.88	0.125	0.89	13	M	39.01	1.495	0.87	R	2	TA,SOL,VL,ST	Adapt	10	R	1.269	1.404	2.306	1.03	0.814
5	2	3	5.85	0.15	0.89	13	M	39.01	1.495	0.86	R	2	TA,SOL,VL,ST	Adapt	1	L	1.297	1.179	1.525	1.021	0.669
5	2	3	5.85	0.15	0.89	13	M	39.01	1.495	0.86	R	2	TA,SOL,VL,ST	Adapt	2	L	1.13	1.082	1.476	0.988	0.673
5	2	3	5.85	0.15	0.89	13	M	39.01	1.495	0.86	R	2	TA,SOL,VL,ST	Adapt	3	L	1.152	1.066	1.428	0.998	0.671
5	2	3	5.85	0.15	0.89	13	M	39.01	1.495	0.86	R	2	TA,SOL,VL,ST	Adapt	4	L	1.172	1.055	1.415	1.014	0.66
5	2	3	5.85	0.15	0.89	13	M	39.01	1.495	0.86	R	2	TA,SOL,VL,ST	Adapt	5	L	1.236	1.068	1.395	1.029	0.658
5	2	3	5.85	0.15	0.89	13	M	39.01	1.495	0.86	R	2	TA,SOL,VL,ST	Adapt	6	L	1.136	1.042	1.39	1.08	0.669
5	2	3	5.85	0.15	0.89	13	M	39.01	1.495	0.86	R	2	TA,SOL,VL,ST	Adapt	7	L	1.164	1.061	1.349	1.063	0.654
5	2	3	5.85	0.15	0.89	13	M	39.01	1.495	0.86	R	2	TA,SOL,VL,ST	Adapt	8	L	1.252	1.079	1.503	1.068	0.663
5	2	3	5.85	0.15	0.89	13	M	39.01	1.495	0.86	R	2	TA,SOL,VL,ST	Adapt	9	L	1.119	1.038	1.457	1.057	0.665
5	2	3	5.85	0.15	0.89	13	M	39.01	1.495	0.86	R	2	TA,SOL,VL,ST	Adapt	10	L	1.305	1.061	1.557	1.037	0.673
5	2	3	5.85	0.15	0.89	13	M	39.01	1.495	0.86	R	2	TA,SOL,VL,ST	Washout	1	L	0.949	1.002	1.041	0.94	0.644
5	2	3	5.85	0.15	0.89	13	M	39.01	1.495	0.87	R	2	TA,SOL,VL,ST	Adapt	1	R	1.737	1.452	2.631	0.968	0.772
5	2	3	5.85	0.15	0.89	13	M	39.01	1.495	0.87	R	2	TA,SOL,VL,ST	Adapt	2	R	1.361	1.494	2.457	0.929	0.827
5	2	3	5.85	0.15	0.89	13	M	39.01	1.495	0.87	R	2	TA,SOL,VL,ST	Adapt	3	R	1.172	1.479	2.398	0.958	0.843
5	2	3	5.85	0.15	0.89	13	M	39.01	1.495	0.87	R	2	TA,SOL,VL,ST	Adapt	4	R	1.154	1.414	2.319	0.965	0.83
5	2	3	5.85	0.15	0.89	13	M	39.01	1.495	0.87	R	2	TA,SOL,VL,ST	Adapt	5	R	1.178	1.429	2.408	0.969	0.837
5	2	3	5.85	0.15	0.89	13	M	39.01	1.495	0.87	R	2	TA,SOL,VL,ST	Adapt	6	R	1.303	1.402	2.175	0.955	0.812
5	2	3	5.85	0.15	0.89	13	M	39.01	1.495	0.87	R	2	TA,SOL,VL,ST	Adapt	7	R	1.376	1.357	2.108	1.022	0.787
5	2	3	5.85	0.15	0.89	13	M	39.01	1.495	0.87	R	2	TA,SOL,VL,ST	Adapt	8	R	1.403	1.469	2.481	1.022	0.82
5	2	3	5.85	0.15	0.89	13	M	39.01	1.495	0.87	R	2	TA,SOL,VL,ST	Adapt	9	R	1.362	1.401	2.389	0.976	0.8
5	2	3	5.85	0.15	0.89	13	M	39.01	1.495	0.87	R	2	TA,SOL,VL,ST	Adapt	10	R	1.535	1.487	2.594	0.998	0.795
5	2	3	5.85	0.15	0.89	13	M	39.01	1.495	0.87	R	2	TA,SOL,VL,ST	Washout	1	R	1.034	0.987	1.205	0.864	0.731
5	1	4	5.85	0.15	0.89	13	M	39.01	1.495	0.86	R	2	TA,SOL,VL,ST	Base	1	L	1	1	1	1	0.69
5	1	4	5.85	0.15	0.89	13	M	39.01	1.495	0.86	R	2	TA,SOL,VL,ST	Adapt	1	L	1.04	1.059	1.226	1.077	0.718
5	1	4	5.85	0.15	0.89	13	M	39.01	1.495	0.86	R	2	TA,SOL,VL,ST	Adapt	2	L	0.953	1.027	1.193	1.019	0.713
5	1	4	5.85	0.15	0.89	13	M	39.01	1.495	0.86	R	2	TA,SOL,VL,ST	Adapt	3	L	0.969	1.042	1.141	1.054	0.711
5	1	4	5.85	0.15	0.89	13	M	39.01	1.495	0.86	R	2	TA,SOL,VL,ST	Adapt	4	L	1.017	1.154	1.159	1.134	0.708
5	1	4	5.85	0.15	0.89	13	M	39.01	1.495	0.86	R	2	TA,SOL,VL,ST	Adapt	5	L	1.057	1.063	1.192	1.071	0.707
5	1	4	5.85	0.15	0.89	13	M	39.01	1.495	0.86	R	2	TA,SOL,VL,ST	Adapt	6	L	1.188	1.094	1.173	1.13	0.703
5	1	4	5.85	0.15	0.89	13	M	39.01	1.495	0.86	R	2	TA,SOL,VL,ST	Adapt	7	L	1.322	1.133	1.167	1.263	0.696
5	1	4	5.85	0.15	0.89	13	M	39.01	1.495	0.86	R	2	TA,SOL,VL,ST	Adapt	8	L	1.319	1.111	1.184	1.229	0.689
5	1	4	5.85	0.15	0.89	13	M	39.01	1.495	0.86	R	2	TA,SOL,VL,ST	Adapt	9	L	1.344	1.138	1.179	1.228	0.689
5	1	4	5.85	0.15	0.89	13	M	39.01	1.495	0.86	R	2	TA,SOL,VL,ST	Adapt	10	L	1.498	1.177	1.193	1.261	0.687
5	1	4	5.85	0.15	0.89	13	M	39.01	1.495	0.87	R	2	TA,SOL,VL,ST	Base	1	R	1	1	1	1	0.732
5	1	4	5.85	0.15	0.89	13	M	39.01	1.495	0.87	R	2	TA,SOL,VL,ST	Adapt	1	R	1.486	2.304	2.678	1.075	0.829
5	1	4	5.85	0.15	0.89	13	M	39.01	1.495	0.87	R	2	TA,SOL,VL,ST	Adapt	2	R	1.382	2.031	2.494	1.087	0.816
5	1	4	5.85	0.15	0.89	13	M	39.01	1.495	0.87	R	2	TA,SOL,VL,ST	Adapt	3	R	1.38	2.248	2.613	1.122	0.818
5	1	4	5.85	0.15	0.89	13	M	39.01	1.495	0.87	R	2	TA,SOL,VL,ST	Adapt	4	R	1.416	2.527	2.524	1.148	0.832
5	1	4	5.85	0.15	0.89	13	M	39.01	1.495	0.87	R	2	TA,SOL,VL,ST	Adapt	5	R	1.472	2.51	2.548	1.102	0.824
5	1	4	5.85	0.15	0.89	13	M	39.01	1.495	0.87	R	2	TA,SOL,VL,ST	Adapt	6	R	1.489	2.56	2.516	1.082	0.823
5	1	4	5.85	0.15	0.89	13	M	39.01	1.495	0.87	R	2	TA,SOL,VL,ST	Adapt	7	R	1.598	3.132	2.916	1.122	0.85
5	1	4	5.85	0.15	0.89	13	M	39.01	1.495	0.87	R	2	TA,SOL,VL,ST	Adapt	8	R	1.52	3.009	2.675	1.1	0.839
5	1	4	5.85	0.15	0.89	13	M	39.01	1.495	0.87	R	2	TA,SOL,VL,ST	Adapt	9	R	1.536	3.027	2.86	1.147	0.847
5	1	4	5.85	0.15	0.89	13	M	39.01	1.495	0.87	R	2	TA,SOL,VL,ST	Adapt	10	R	2.016	3.365	2.84	1.181	0.833
5	2	4	6.83	0.175	0.89	13	M	39.01	1.495	0.86	R	2	TA,SOL,VL,ST	Adapt	1	L	1.241	1.216	1.297	0.994	0.729
5	2	4	6.83	0.175	0.89	13	M	39.01	1.495	0.86	R	2	TA,SOL,VL,ST	Adapt	2	L	1.073	1.139	1.245	0.859	0.731
5	2	4	6.83	0.175	0.89	13	M	39.01	1.495	0.86	R	2	TA,SOL,VL,ST	Adapt	3	L	1.079	1.143	1.21	0.837	0.742
5	2	4	6.83	0.175	0.89	13	M	39.01	1.495	0.86	R	2	TA,SOL,VL,ST	Adapt	4	L	1.168	1.142	1.203	0.845	0.726
5	2	4	6.83	0.175	0.89	13	M	39.01	1.495	0.86	R	2	TA,SOL,VL,ST	Adapt	5	L	1.228	1.23	1.178	0.923	0.711
5	2	4	6.83	0.175	0.89	13	M	39.01	1.495	0.86	R	2	TA,SOL,VL,ST	Adapt	6	L	1.264	1.202	1.225	1.008	0.699
5	2	4	6.83	0.175	0.89	13	M	39.01	1.495	0.86	R	2	TA,SOL,VL,ST	Adapt	7	L	1.292	1.149	1.161	0.983	0.694
5	2	4	6.83	0.175	0.89	13	M	39.01	1.495	0.86	R	2	TA,SOL,VL,ST	Adapt	8	L	1.381	1.211	1.247	1.059	0.698
5	2	4	6.83	0.175	0.89	13	M	39.01	1.495	0.86	R	2	TA,SOL,VL,ST	Adapt	9	L	1.28	1.218	1.254	1.046	0.703
5	2	4	6.83	0.175	0.89	13	M	39.01	1.495	0.86	R	2	TA,SOL,VL,ST	Adapt	10	L	1.25	1.164	1.191	1.032	0.7
5	2	4	6.83	0.175	0.89	13	M	39.01	1.495	0.86	R	2	TA,SOL,VL,ST	Washout	1	L	0.637	0.942	0.916	0.736	0.721
5	2	4	6.83	0.175	0.89	13	M	39.01	1.495	0.87	R	2	TA,SOL,VL,ST	Adapt	1	R	2.17	3.328	3.006	1.136	0.828
5	2	4	6.83	0.175	0.89	13	M	39.01	1.495	0.87	R	2	TA,SOL,VL,ST	Adapt	2	R	1.6	3.215	2.761	1.107	0.856
5	2	4	6.83	0.175	0.89	13	M	39.01	1.495	0.87	R	2	TA,SOL,VL,ST	Adapt	3	R	1.661	3.229	3.173	1.147	0.869
5	2	4	6.83	0.175	0.89	13	M	39.01	1.495	0.87	R	2	TA,SOL,VL,ST	Adapt	4	R	1.642	3.067	2.927	1.113	0.856
5	2	4	6.83	0.175	0.89	13	M	39.01	1.495	0.87	R	2	TA,SOL,VL,ST	Adapt	5	R	1.761	3.205	2.51	1.186	0.842
5	2	4	6.83	0.175	0.89	13	M	39.01	1.495	0.87	R	2	TA,SOL,VL,ST	Adapt	6	R	1.683	3.092	2.348	1.128	0.832
5	2	4	6.83	0.175	0.89	13	M	39.01	1.495	0.87	R	2	TA,SOL,VL,ST	Adapt	7	R	1.646	3.169	2.223	1.181	0.835
5	2	4	6.83	0.175	0.89	13	M	39.01	1.495	0.87	R	2	TA,SOL,VL,ST	Adapt	8	R	2.074	3.396	2.435	1.247	0.829
5	2	4	6.83	0.175	0.89	13	M	39.01	1.495	0.87	R	2	TA,SOL,VL,ST	Adapt	9	R	2.152	3.398	2.574	1.204	0.812
5	2	4	6.83	0.175	0.89	13	M	39.01	1.495	0.87	R	2	TA,SOL,VL,ST	Adapt	10	R	2.097	3.094	2.286	1.179	0.803
5	2	4	6.83	0.175	0.89	13	M	39.01	1.495	0.87	R	2	TA,SOL,VL,ST	Washout	1	R	1.173	1.041	1.002	0.978	0.717
5	1	5	6.83	0.175	0.89	13	M	39.01	1.495	0.86	R	2	TA,SOL,VL,ST	Base	1	L	1	1	1	1	0.65
5	1	5	6.83	0.175	0.89	13	M	39.01	1.495	0.86	R	2	TA,SOL,VL,ST	Adapt	1	L	1.017	1.099	1.413	1.116	0.689
5	1	5	6.83	0.175	0.89	13	M	39.01	1.495	0.86	R	2	TA,SOL,VL,ST	Adapt	2	L	1.018	1.102	1.331	1.033	0.693
5	1	5	6.83	0.175	0.89	13	M	39.01	1.495	0.86	R	2	TA,SOL,VL,ST	Adapt	3	L	1.081	1.119	1.433	1.097	0.691
5	1	5	6.83	0.175	0.89	13	M	39.01	1.495	0.86	R	2	TA,SOL,VL,ST	Adapt	4	L	1.165	1.13	1.379	1.104	0.684
5	1	5	6.83	0.175	0.89	13	M	39.01	1.495	0.86	R	2	TA,SOL,VL,ST	Adapt	5	L	1.15	1.121	1.317	1.105	0.684
5	1	5	6.83	0.175	0.89	13	M	39.01	1.495	0.86	R	2	TA,SOL,VL,ST	Adapt	6	L	1.214	1.09	1.211	1.156	0.679
5	1	5	6.83	0.175	0.89	13	M	39.01	1.495	0.86	R	2	TA,SOL,VL,ST	Adapt	7	L	1.294	1.233	1.332	1.182	0.681
5	1	5	6.83	0.175	0.89	13	M	39.01	1.495	0.86	R	2	TA,SOL,VL,ST	Adapt	8	L	1.33	1.195	1.321	1.317	0.671
5	1	5	6.83	0.175	0.89	13	M	39.01	1.495	0.86	R	2	TA,SOL,VL,ST	Adapt	9	L	1.373	1.278	1.428	1.352	0.679
5	1	5	6.83	0.175	0.89	13	M	39.01	1.495	0.86	R	2	TA,SOL,VL,ST	Adapt	10	L	1.271	1.219	1.278	1.248	0.679
5	1	5	6.83	0.175	0.89	13	M	39.01	1.495	0.87	R	2	TA,SOL,VL,ST	Base	1	R	1	1	1	1	0.825
5	1	5	6.83	0.175	0.89	13	M	39.01	1.495	0.87	R	2	TA,SOL,VL,ST	Adapt	1	R	1.018	2.098	3.03	1.064	0.855
5	1	5	6.83	0.175	0.89	13	M	39.01	1.495	0.87	R	2	TA,SOL,VL,ST	Adapt	2	R	0.965	1.764	2.435	1.06	0.842
5	1	5	6.83	0.175	0.89	13	M	39.01	1.495	0.87	R	2	TA,SOL,VL,ST	Adapt	3	R	0.938	1.971	2.706	1.057	0.848
5	1	5	6.83	0.175	0.89	13	M	39.01	1.495	0.87	R	2	TA,SOL,VL,ST	Adapt	4	R	0.933	1.879	2.516	1.041	0.848
5	1	5	6.83	0.175	0.89	13	M	39.01	1.495	0.87	R	2	TA,SOL,VL,ST	Adapt	5	R	0.946	1.838	2.482	1.001	0.844
5	1	5	6.83	0.175	0.89	13	M	39.01	1.495	0.87	R	2	TA,SOL,VL,ST	Adapt	6	R	0.934	1.89	2.89	1.028	0.843
5	1	5	6.83	0.175	0.89	13	M	39.01	1.495	0.87	R	2	TA,SOL,VL,ST	Adapt	7	R	0.928	2.08	3.071	1.044	0.852
5	1	5	6.83	0.175	0.89	13	M	39.01	1.495	0.87	R	2	TA,SOL,VL,ST	Adapt	8	R	0.946	2.314	3.212	1.061	0.868
5	1	5	6.83	0.175	0.89	13	M	39.01	1.495	0.87	R	2	TA,SOL,VL,ST	Adapt	9	R	0.93	2.372	2.988	1.102	0.853
5	1	5	6.83	0.175	0.89	13	M	39.01	1.495	0.87	R	2	TA,SOL,VL,ST	Adapt	10	R	0.933	2.127	2.425	1.054	0.844
5	2	5	7.8	0.2	0.89	13	M	39.01	1.495	0.86	R	2	TA,SOL,VL,ST	Adapt	1	L	1.755	1.362	1.421	1.292	0.711
5	2	5	7.8	0.2	0.89	13	M	39.01	1.495	0.86	R	2	TA,SOL,VL,ST	Adapt	2	L	1.497	1.276	1.284	1.301	0.697
5	2	5	7.8	0.2	0.89	13	M	39.01	1.495	0.86	R	2	TA,SOL,VL,ST	Adapt	3	L	1.38	1.197	1.271	1.224	0.696
5	2	5	7.8	0.2	0.89	13	M	39.01	1.495	0.86	R	2	TA,SOL,VL,ST	Adapt	4	L	1.4	1.24	1.25	1.269	0.684
5	2	5	7.8	0.2	0.89	13	M	39.01	1.495	0.86	R	2	TA,SOL,VL,ST	Adapt	5	L	1.391	1.244	1.236	1.317	0.692
5	2	5	7.8	0.2	0.89	13	M	39.01	1.495	0.86	R	2	TA,SOL,VL,ST	Adapt	6	L	1.34	1.214	1.17	1.254	0.674
5	2	5	7.8	0.2	0.89	13	M	39.01	1.495	0.86	R	2	TA,SOL,VL,ST	Adapt	7	L	1.479	1.182	1.261	1.317	0.692
5	2	5	7.8	0.2	0.89	13	M	39.01	1.495	0.86	R	2	TA,SOL,VL,ST	Adapt	8	L	1.443	1.232	1.256	1.231	0.685
5	2	5	7.8	0.2	0.89	13	M	39.01	1.495	0.86	R	2	TA,SOL,VL,ST	Adapt	9	L	1.569	1.262	1.243	1.336	0.699
5	2	5	7.8	0.2	0.89	13	M	39.01	1.495	0.86	R	2	TA,SOL,VL,ST	Adapt	10	L	1.626	1.232	1.221	1.386	0.71
5	2	5	7.8	0.2	0.89	13	M	39.01	1.495	0.86	R	2	TA,SOL,VL,ST	Washout	1	L	1.265	1.047	0.856	0.938	0.66
5	2	5	7.8	0.2	0.89	13	M	39.01	1.495	0.87	R	2	TA,SOL,VL,ST	Adapt	1	R	21.219	2.668	3.141	1.087	0.965
5	2	5	7.8	0.2	0.89	13	M	39.01	1.495	0.87	R	2	TA,SOL,VL,ST	Adapt	2	R	12.166	2.63	2.855	1.08	0.924
5	2	5	7.8	0.2	0.89	13	M	39.01	1.495	0.87	R	2	TA,SOL,VL,ST	Adapt	3	R	2.116	2.338	2.575	1.069	0.771
5	2	5	7.8	0.2	0.89	13	M	39.01	1.495	0.87	R	2	TA,SOL,VL,ST	Adapt	4	R	1.504	2.527	2.492	1.124	0.825
5	2	5	7.8	0.2	0.89	13	M	39.01	1.495	0.87	R	2	TA,SOL,VL,ST	Adapt	5	R	1.437	2.516	1.753	1.069	0.816
5	2	5	7.8	0.2	0.89	13	M	39.01	1.495	0.87	R	2	TA,SOL,VL,ST	Adapt	6	R	1.51	2.161	1.568	1.094	0.799
5	2	5	7.8	0.2	0.89	13	M	39.01	1.495	0.87	R	2	TA,SOL,VL,ST	Adapt	7	R	1.889	2.319	2.291	1.095	0.805
5	2	5	7.8	0.2	0.89	13	M	39.01	1.495	0.87	R	2	TA,SOL,VL,ST	Adapt	8	R	2.011	2.039	2.016	1.073	0.782
5	2	5	7.8	0.2	0.89	13	M	39.01	1.495	0.87	R	2	TA,SOL,VL,ST	Adapt	9	R	2.452	2.518	2.168	1.129	0.777
5	2	5	7.8	0.2	0.89	13	M	39.01	1.495	0.87	R	2	TA,SOL,VL,ST	Adapt	10	R	2.478	2.393	1.88	1.103	0.773
5	2	5	7.8	0.2	0.89	13	M	39.01	1.495	0.87	R	2	TA,SOL,VL,ST	Washout	1	R	2.448	0.967	0.774	0.96	0.827
6	1	2	3.95	0.1	0.89	12	M	39.46	1.43	0.86	R	1	TA,SOL,VL,ST	Base	1	L	1	1	1	1	0.659
6	1	2	3.95	0.1	0.89	12	M	39.46	1.43	0.86	R	1	TA,SOL,VL,ST	Adapt	1	L	1.062	1.059	0.101	1.03	0.691
6	1	2	3.95	0.1	0.89	12	M	39.46	1.43	0.86	R	1	TA,SOL,VL,ST	Adapt	2	L	1.041	1.086	0.091	1.08	0.7
6	1	2	3.95	0.1	0.89	12	M	39.46	1.43	0.86	R	1	TA,SOL,VL,ST	Adapt	3	L	0.978	1.048	0.084	1.017	0.697
6	1	2	3.95	0.1	0.89	12	M	39.46	1.43	0.86	R	1	TA,SOL,VL,ST	Adapt	4	L	1.057	1.11	0.093	1.072	0.711
6	1	2	3.95	0.1	0.89	12	M	39.46	1.43	0.86	R	1	TA,SOL,VL,ST	Adapt	5	L	1.004	1.138	0.082	1.08	0.709
6	1	2	3.95	0.1	0.89	12	M	39.46	1.43	0.86	R	1	TA,SOL,VL,ST	Adapt	6	L	0.978	1.165	0.085	1.056	0.71
6	1	2	3.95	0.1	0.89	12	M	39.46	1.43	0.86	R	1	TA,SOL,VL,ST	Adapt	7	L	0.955	1.218	0.084	1.096	0.709
6	1	2	3.95	0.1	0.89	12	M	39.46	1.43	0.86	R	1	TA,SOL,VL,ST	Adapt	8	L	1.047	1.258	0.093	1.218	0.73
6	1	2	3.95	0.1	0.89	12	M	39.46	1.43	0.86	R	1	TA,SOL,VL,ST	Adapt	9	L	1.121	1.328	0.102	1.276	0.738
6	1	2	3.95	0.1	0.89	12	M	39.46	1.43	0.86	R	1	TA,SOL,VL,ST	Adapt	10	L	1.079	1.368	0.104	1.216	NaN
6	1	2	3.95	0.1	0.89	12	M	39.46	1.43	0.81	R	1	TA,SOL,VL,ST	Base	1	R	1	1	1	1	0.842
6	1	2	3.95	0.1	0.89	12	M	39.46	1.43	0.81	R	1	TA,SOL,VL,ST	Adapt	1	R	0.997	1.143	1.019	0.999	0.861
6	1	2	3.95	0.1	0.89	12	M	39.46	1.43	0.81	R	1	TA,SOL,VL,ST	Adapt	2	R	0.802	1.042	1.032	0.962	0.889
6	1	2	3.95	0.1	0.89	12	M	39.46	1.43	0.81	R	1	TA,SOL,VL,ST	Adapt	3	R	0.83	1.037	1.014	0.973	0.877
6	1	2	3.95	0.1	0.89	12	M	39.46	1.43	0.81	R	1	TA,SOL,VL,ST	Adapt	4	R	0.871	1.089	1.051	1	0.875
6	1	2	3.95	0.1	0.89	12	M	39.46	1.43	0.81	R	1	TA,SOL,VL,ST	Adapt	5	R	0.859	1.116	1.042	0.976	0.876
6	1	2	3.95	0.1	0.89	12	M	39.46	1.43	0.81	R	1	TA,SOL,VL,ST	Adapt	6	R	0.867	1.107	1.038	1.007	0.877
6	1	2	3.95	0.1	0.89	12	M	39.46	1.43	0.81	R	1	TA,SOL,VL,ST	Adapt	7	R	0.865	1.094	1.027	1.005	0.876
6	1	2	3.95	0.1	0.89	12	M	39.46	1.43	0.81	R	1	TA,SOL,VL,ST	Adapt	8	R	0.893	1.118	1.071	1.048	0.881
6	1	2	3.95	0.1	0.89	12	M	39.46	1.43	0.81	R	1	TA,SOL,VL,ST	Adapt	9	R	0.945	1.165	1.144	1.126	0.878
6	1	2	3.95	0.1	0.89	12	M	39.46	1.43	0.81	R	1	TA,SOL,VL,ST	Adapt	10	R	0.977	1.103	1.106	1.096	NaN
6	2	2	4.93	0.125	0.89	12	M	39.46	1.43	0.86	R	1	TA,SOL,VL,ST	Adapt	1	L	1.049	1.242	0.217	1.177	0.704
6	2	2	4.93	0.125	0.89	12	M	39.46	1.43	0.86	R	1	TA,SOL,VL,ST	Adapt	2	L	1.09	1.365	0.186	1.222	0.712
6	2	2	4.93	0.125	0.89	12	M	39.46	1.43	0.86	R	1	TA,SOL,VL,ST	Adapt	3	L	1.056	1.273	0.187	1.247	0.73
6	2	2	4.93	0.125	0.89	12	M	39.46	1.43	0.86	R	1	TA,SOL,VL,ST	Adapt	4	L	1.001	1.254	0.178	1.24	0.729
6	2	2	4.93	0.125	0.89	12	M	39.46	1.43	0.86	R	1	TA,SOL,VL,ST	Adapt	5	L	1.071	1.187	0.185	1.263	0.733
6	2	2	4.93	0.125	0.89	12	M	39.46	1.43	0.86	R	1	TA,SOL,VL,ST	Adapt	6	L	1.153	1.283	0.191	1.416	0.737
6	2	2	4.93	0.125	0.89	12	M	39.46	1.43	0.86	R	1	TA,SOL,VL,ST	Adapt	7	L	1.105	1.302	0.192	1.436	0.747
6	2	2	4.93	0.125	0.89	12	M	39.46	1.43	0.86	R	1	TA,SOL,VL,ST	Adapt	8	L	1.073	1.351	0.202	1.496	0.752
6	2	2	4.93	0.125	0.89	12	M	39.46	1.43	0.86	R	1	TA,SOL,VL,ST	Adapt	9	L	1.001	1.307	0.186	1.452	0.745
6	2	2	4.93	0.125	0.89	12	M	39.46	1.43	0.86	R	1	TA,SOL,VL,ST	Adapt	10	L	1.052	1.319	0.186	1.501	0.743
6	2	2	4.93	0.125	0.89	12	M	39.46	1.43	0.86	R	1	TA,SOL,VL,ST	Washout	1	L	1.063	1.365	0.189	1.474	0.737
6	2	2	4.93	0.125	0.89	12	M	39.46	1.43	0.81	R	1	TA,SOL,VL,ST	Adapt	1	R	0.984	1.18	1.063	0.965	0.868
6	2	2	4.93	0.125	0.89	12	M	39.46	1.43	0.81	R	1	TA,SOL,VL,ST	Adapt	2	R	1.013	1.21	1.089	0.986	0.867
6	2	2	4.93	0.125	0.89	12	M	39.46	1.43	0.81	R	1	TA,SOL,VL,ST	Adapt	3	R	1.001	1.139	1.088	0.997	0.869
6	2	2	4.93	0.125	0.89	12	M	39.46	1.43	0.81	R	1	TA,SOL,VL,ST	Adapt	4	R	0.958	1.13	1.073	0.973	0.86
6	2	2	4.93	0.125	0.89	12	M	39.46	1.43	0.81	R	1	TA,SOL,VL,ST	Adapt	5	R	1.023	1.164	1.094	0.966	0.861
6	2	2	4.93	0.125	0.89	12	M	39.46	1.43	0.81	R	1	TA,SOL,VL,ST	Adapt	6	R	0.939	1.173	1.128	1.019	0.868
6	2	2	4.93	0.125	0.89	12	M	39.46	1.43	0.81	R	1	TA,SOL,VL,ST	Adapt	7	R	0.918	1.133	1.136	1.033	0.874
6	2	2	4.93	0.125	0.89	12	M	39.46	1.43	0.81	R	1	TA,SOL,VL,ST	Adapt	8	R	0.925	1.114	1.144	1.014	0.876
6	2	2	4.93	0.125	0.89	12	M	39.46	1.43	0.81	R	1	TA,SOL,VL,ST	Adapt	9	R	0.837	1.089	1.102	0.951	0.871
6	2	2	4.93	0.125	0.89	12	M	39.46	1.43	0.81	R	1	TA,SOL,VL,ST	Adapt	10	R	0.924	1.108	1.116	0.958	0.868
6	2	2	4.93	0.125	0.89	12	M	39.46	1.43	0.81	R	1	TA,SOL,VL,ST	Washout	1	R	0.937	1.092	1.099	0.954	0.851
6	1	3	4.93	0.125	0.89	12	M	39.46	1.43	0.86	R	1	TA,SOL,VL,ST	Base	1	L	1	1	1	1	0.68
6	1	3	4.93	0.125	0.89	12	M	39.46	1.43	0.86	R	1	TA,SOL,VL,ST	Adapt	1	L	1.037	0.978	1.185	1.116	0.718
6	1	3	4.93	0.125	0.89	12	M	39.46	1.43	0.86	R	1	TA,SOL,VL,ST	Adapt	2	L	1.067	1.051	1.325	1.075	0.72
6	1	3	4.93	0.125	0.89	12	M	39.46	1.43	0.86	R	1	TA,SOL,VL,ST	Adapt	3	L	0.965	1.054	1.303	1.072	0.736
6	1	3	4.93	0.125	0.89	12	M	39.46	1.43	0.86	R	1	TA,SOL,VL,ST	Adapt	4	L	0.949	1.081	1.612	1.139	0.765
6	1	3	4.93	0.125	0.89	12	M	39.46	1.43	0.86	R	1	TA,SOL,VL,ST	Adapt	5	L	0.975	1.106	1.408	1.126	0.756
6	1	3	4.93	0.125	0.89	12	M	39.46	1.43	0.86	R	1	TA,SOL,VL,ST	Adapt	6	L	1.016	1.253	1.525	1.136	0.766
6	1	3	4.93	0.125	0.89	12	M	39.46	1.43	0.86	R	1	TA,SOL,VL,ST	Adapt	7	L	1.014	1.032	1.653	1.191	0.768
6	1	3	4.93	0.125	0.89	12	M	39.46	1.43	0.86	R	1	TA,SOL,VL,ST	Adapt	8	L	0.91	0.416	1.801	1.234	0.826
6	1	3	4.93	0.125	0.89	12	M	39.46	1.43	0.86	R	1	TA,SOL,VL,ST	Adapt	9	L	0.106	0.258	1.684	1.209	0.899
6	1	3	4.93	0.125	0.89	12	M	39.46	1.43	0.86	R	1	TA,SOL,VL,ST	Adapt	10	L	0.107	0.173	1.981	1.22	0.912
6	1	3	4.93	0.125	0.89	12	M	39.46	1.43	0.81	R	1	TA,SOL,VL,ST	Base	1	R	1	1	1	1	0.773
6	1	3	4.93	0.125	0.89	12	M	39.46	1.43	0.81	R	1	TA,SOL,VL,ST	Adapt	1	R	0.888	1.177	1.103	0.963	0.789
6	1	3	4.93	0.125	0.89	12	M	39.46	1.43	0.81	R	1	TA,SOL,VL,ST	Adapt	2	R	0.82	1.164	1.095	0.984	0.797
6	1	3	4.93	0.125	0.89	12	M	39.46	1.43	0.81	R	1	TA,SOL,VL,ST	Adapt	3	R	0.791	1.115	1.141	0.985	0.791
6	1	3	4.93	0.125	0.89	12	M	39.46	1.43	0.81	R	1	TA,SOL,VL,ST	Adapt	4	R	0.854	1.175	1.121	0.985	0.77
6	1	3	4.93	0.125	0.89	12	M	39.46	1.43	0.81	R	1	TA,SOL,VL,ST	Adapt	5	R	0.943	1.162	1.12	1.005	0.776
6	1	3	4.93	0.125	0.89	12	M	39.46	1.43	0.81	R	1	TA,SOL,VL,ST	Adapt	6	R	0.658	1.147	1.115	0.969	0.788
6	1	3	4.93	0.125	0.89	12	M	39.46	1.43	0.81	R	1	TA,SOL,VL,ST	Adapt	7	R	0.591	1.15	1.17	1.011	0.8
6	1	3	4.93	0.125	0.89	12	M	39.46	1.43	0.81	R	1	TA,SOL,VL,ST	Adapt	8	R	0.604	1.14	1.203	1.018	0.807
6	1	3	4.93	0.125	0.89	12	M	39.46	1.43	0.81	R	1	TA,SOL,VL,ST	Adapt	9	R	0.566	1.206	1.135	0.954	0.804
6	1	3	4.93	0.125	0.89	12	M	39.46	1.43	0.81	R	1	TA,SOL,VL,ST	Adapt	10	R	0.547	1.233	1.225	1.023	0.806
6	2	3	5.92	0.15	0.89	12	M	39.46	1.43	0.86	R	1	TA,SOL,VL,ST	Adapt	1	L	0.18	0.15	1.416	1.057	0.866
6	2	3	5.92	0.15	0.89	12	M	39.46	1.43	0.86	R	1	TA,SOL,VL,ST	Adapt	2	L	0.173	0.146	0.644	1.089	0.915
6	2	3	5.92	0.15	0.89	12	M	39.46	1.43	0.86	R	1	TA,SOL,VL,ST	Adapt	3	L	0.132	0.133	0.494	1.013	0.937
6	2	3	5.92	0.15	0.89	12	M	39.46	1.43	0.86	R	1	TA,SOL,VL,ST	Adapt	4	L	0.117	0.127	0.475	1.031	0.938
6	2	3	5.92	0.15	0.89	12	M	39.46	1.43	0.86	R	1	TA,SOL,VL,ST	Adapt	5	L	0.108	0.13	0.575	1.131	0.936
6	2	3	5.92	0.15	0.89	12	M	39.46	1.43	0.86	R	1	TA,SOL,VL,ST	Adapt	6	L	0.116	0.126	0.53	1.128	0.94
6	2	3	5.92	0.15	0.89	12	M	39.46	1.43	0.86	R	1	TA,SOL,VL,ST	Adapt	7	L	0.108	0.119	0.506	1.041	0.939
6	2	3	5.92	0.15	0.89	12	M	39.46	1.43	0.86	R	1	TA,SOL,VL,ST	Adapt	8	L	0.101	0.118	0.457	0.952	0.935
6	2	3	5.92	0.15	0.89	12	M	39.46	1.43	0.86	R	1	TA,SOL,VL,ST	Adapt	9	L	0.115	0.118	0.619	1.088	0.912
6	2	3	5.92	0.15	0.89	12	M	39.46	1.43	0.86	R	1	TA,SOL,VL,ST	Adapt	10	L	0.108	0.112	0.463	0.972	0.936
6	2	3	5.92	0.15	0.89	12	M	39.46	1.43	0.86	R	1	TA,SOL,VL,ST	Washout	1	L	0.103	0.106	0.379	0.821	0.936
6	2	3	5.92	0.15	0.89	12	M	39.46	1.43	0.81	R	1	TA,SOL,VL,ST	Adapt	1	R	0.694	1.357	1.151	0.972	0.802
6	2	3	5.92	0.15	0.89	12	M	39.46	1.43	0.81	R	1	TA,SOL,VL,ST	Adapt	2	R	0.757	1.348	1.179	1.01	0.804
6	2	3	5.92	0.15	0.89	12	M	39.46	1.43	0.81	R	1	TA,SOL,VL,ST	Adapt	3	R	0.631	1.286	1.099	0.986	0.788
6	2	3	5.92	0.15	0.89	12	M	39.46	1.43	0.81	R	1	TA,SOL,VL,ST	Adapt	4	R	0.595	1.243	1.13	0.956	0.797
6	2	3	5.92	0.15	0.89	12	M	39.46	1.43	0.81	R	1	TA,SOL,VL,ST	Adapt	5	R	0.621	1.327	1.157	1.018	0.79
6	2	3	5.92	0.15	0.89	12	M	39.46	1.43	0.81	R	1	TA,SOL,VL,ST	Adapt	6	R	0.596	1.303	1.085	0.958	0.784
6	2	3	5.92	0.15	0.89	12	M	39.46	1.43	0.81	R	1	TA,SOL,VL,ST	Adapt	7	R	0.581	1.269	1.151	0.905	0.791
6	2	3	5.92	0.15	0.89	12	M	39.46	1.43	0.81	R	1	TA,SOL,VL,ST	Adapt	8	R	0.187	1.153	1.114	0.826	0.805
6	2	3	5.92	0.15	0.89	12	M	39.46	1.43	0.81	R	1	TA,SOL,VL,ST	Adapt	9	R	0.112	1.295	1.253	0.9	0.814
6	2	3	5.92	0.15	0.89	12	M	39.46	1.43	0.81	R	1	TA,SOL,VL,ST	Adapt	10	R	0.101	1.154	1.155	0.881	0.83
6	2	3	5.92	0.15	0.89	12	M	39.46	1.43	0.81	R	1	TA,SOL,VL,ST	Washout	1	R	0.134	0.89	1.067	0.794	0.881
6	1	4	5.92	0.15	0.89	12	M	39.46	1.43	0.86	R	1	TA,SOL,VL,ST	Base	1	L	1	1	1	1	0.714
6	1	4	5.92	0.15	0.89	12	M	39.46	1.43	0.86	R	1	TA,SOL,VL,ST	Adapt	1	L	1.068	1.045	1.306	1.034	0.735
6	1	4	5.92	0.15	0.89	12	M	39.46	1.43	0.86	R	1	TA,SOL,VL,ST	Adapt	2	L	1.089	0.994	1.361	1.064	0.738
6	1	4	5.92	0.15	0.89	12	M	39.46	1.43	0.86	R	1	TA,SOL,VL,ST	Adapt	3	L	1.03	1.018	1.412	1.009	0.754
6	1	4	5.92	0.15	0.89	12	M	39.46	1.43	0.86	R	1	TA,SOL,VL,ST	Adapt	4	L	0.999	0.996	1.348	1.071	0.771
6	1	4	5.92	0.15	0.89	12	M	39.46	1.43	0.86	R	1	TA,SOL,VL,ST	Adapt	5	L	1.06	1.156	1.394	1.075	0.754
6	1	4	5.92	0.15	0.89	12	M	39.46	1.43	0.86	R	1	TA,SOL,VL,ST	Adapt	6	L	0.975	1.093	1.388	1.05	0.764
6	1	4	5.92	0.15	0.89	12	M	39.46	1.43	0.86	R	1	TA,SOL,VL,ST	Adapt	7	L	0.992	1.082	1.317	1.009	0.75
6	1	4	5.92	0.15	0.89	12	M	39.46	1.43	0.86	R	1	TA,SOL,VL,ST	Adapt	8	L	0.998	1.125	1.328	0.98	0.749
6	1	4	5.92	0.15	0.89	12	M	39.46	1.43	0.86	R	1	TA,SOL,VL,ST	Adapt	9	L	0.971	1.087	1.237	0.954	0.742
6	1	4	5.92	0.15	0.89	12	M	39.46	1.43	0.86	R	1	TA,SOL,VL,ST	Adapt	10	L	0.993	1.049	1.288	0.986	0.75
6	1	4	5.92	0.15	0.89	12	M	39.46	1.43	0.81	R	1	TA,SOL,VL,ST	Base	1	R	1	1	1	1	0.746
6	1	4	5.92	0.15	0.89	12	M	39.46	1.43	0.81	R	1	TA,SOL,VL,ST	Adapt	1	R	0.98	1.547	1.031	1.043	0.771
6	1	4	5.92	0.15	0.89	12	M	39.46	1.43	0.81	R	1	TA,SOL,VL,ST	Adapt	2	R	0.993	1.573	1.074	1.049	0.774
6	1	4	5.92	0.15	0.89	12	M	39.46	1.43	0.81	R	1	TA,SOL,VL,ST	Adapt	3	R	0.952	1.491	1.156	1.036	0.786
6	1	4	5.92	0.15	0.89	12	M	39.46	1.43	0.81	R	1	TA,SOL,VL,ST	Adapt	4	R	1.009	1.542	1.165	1.056	0.785
6	1	4	5.92	0.15	0.89	12	M	39.46	1.43	0.81	R	1	TA,SOL,VL,ST	Adapt	5	R	1.095	1.636	1.176	1.093	0.775
6	1	4	5.92	0.15	0.89	12	M	39.46	1.43	0.81	R	1	TA,SOL,VL,ST	Adapt	6	R	1.028	1.55	1.142	1.14	0.773
6	1	4	5.92	0.15	0.89	12	M	39.46	1.43	0.81	R	1	TA,SOL,VL,ST	Adapt	7	R	0.867	1.51	1.22	1.053	0.794
6	1	4	5.92	0.15	0.89	12	M	39.46	1.43	0.81	R	1	TA,SOL,VL,ST	Adapt	8	R	0.881	1.521	1.136	1.019	0.788
6	1	4	5.92	0.15	0.89	12	M	39.46	1.43	0.81	R	1	TA,SOL,VL,ST	Adapt	9	R	0.866	1.448	1.095	0.969	0.789
6	1	4	5.92	0.15	0.89	12	M	39.46	1.43	0.81	R	1	TA,SOL,VL,ST	Adapt	10	R	0.864	1.405	1.108	0.992	0.797
6	2	4	6.91	0.175	0.89	12	M	39.46	1.43	0.86	R	1	TA,SOL,VL,ST	Adapt	1	L	1.072	1.025	1.22	0.872	0.722
6	2	4	6.91	0.175	0.89	12	M	39.46	1.43	0.86	R	1	TA,SOL,VL,ST	Adapt	2	L	1.041	1.025	1.368	0.977	0.755
6	2	4	6.91	0.175	0.89	12	M	39.46	1.43	0.86	R	1	TA,SOL,VL,ST	Adapt	3	L	1.112	1.052	1.17	0.913	0.724
6	2	4	6.91	0.175	0.89	12	M	39.46	1.43	0.86	R	1	TA,SOL,VL,ST	Adapt	4	L	1.066	1.075	1.205	0.91	0.727
6	2	4	6.91	0.175	0.89	12	M	39.46	1.43	0.86	R	1	TA,SOL,VL,ST	Adapt	5	L	1.123	1.154	1.449	1.013	0.743
6	2	4	6.91	0.175	0.89	12	M	39.46	1.43	0.86	R	1	TA,SOL,VL,ST	Adapt	6	L	1.05	1.077	1.356	0.973	0.747
6	2	4	6.91	0.175	0.89	12	M	39.46	1.43	0.86	R	1	TA,SOL,VL,ST	Adapt	7	L	1.106	1.164	1.478	1.064	0.758
6	2	4	6.91	0.175	0.89	12	M	39.46	1.43	0.86	R	1	TA,SOL,VL,ST	Adapt	8	L	0.99	1.092	1.166	0.978	0.745
6	2	4	6.91	0.175	0.89	12	M	39.46	1.43	0.86	R	1	TA,SOL,VL,ST	Adapt	9	L	1.024	0.981	1.178	0.951	0.749
6	2	4	6.91	0.175	0.89	12	M	39.46	1.43	0.86	R	1	TA,SOL,VL,ST	Adapt	10	L	0.968	0.952	1.041	0.886	0.739
6	2	4	6.91	0.175	0.89	12	M	39.46	1.43	0.86	R	1	TA,SOL,VL,ST	Washout	1	L	0.926	0.93	0.956	0.815	0.734
6	2	4	6.91	0.175	0.89	12	M	39.46	1.43	0.81	R	1	TA,SOL,VL,ST	Adapt	1	R	0.869	1.495	0.97	0.981	0.771
6	2	4	6.91	0.175	0.89	12	M	39.46	1.43	0.81	R	1	TA,SOL,VL,ST	Adapt	2	R	0.837	1.526	1.019	1.02	0.796
6	2	4	6.91	0.175	0.89	12	M	39.46	1.43	0.81	R	1	TA,SOL,VL,ST	Adapt	3	R	0.917	1.481	0.983	0.992	0.767
6	2	4	6.91	0.175	0.89	12	M	39.46	1.43	0.81	R	1	TA,SOL,VL,ST	Adapt	4	R	0.88	1.432	1.084	0.976	0.777
6	2	4	6.91	0.175	0.89	12	M	39.46	1.43	0.81	R	1	TA,SOL,VL,ST	Adapt	5	R	1.076	1.634	1.123	1.08	0.755
6	2	4	6.91	0.175	0.89	12	M	39.46	1.43	0.81	R	1	TA,SOL,VL,ST	Adapt	6	R	0.998	1.518	1.087	1.022	0.762
6	2	4	6.91	0.175	0.89	12	M	39.46	1.43	0.81	R	1	TA,SOL,VL,ST	Adapt	7	R	1.032	1.604	1.13	1.072	0.759
6	2	4	6.91	0.175	0.89	12	M	39.46	1.43	0.81	R	1	TA,SOL,VL,ST	Adapt	8	R	0.806	1.435	1.121	0.946	0.793
6	2	4	6.91	0.175	0.89	12	M	39.46	1.43	0.81	R	1	TA,SOL,VL,ST	Adapt	9	R	0.767	1.427	1.001	0.921	0.79
6	2	4	6.91	0.175	0.89	12	M	39.46	1.43	0.81	R	1	TA,SOL,VL,ST	Adapt	10	R	0.667	1.269	1.033	0.924	0.797
6	2	4	6.91	0.175	0.89	12	M	39.46	1.43	0.81	R	1	TA,SOL,VL,ST	Washout	1	R	0.774	1.15	0.936	0.91	0.791
6	1	5	6.91	0.175	0.89	12	M	39.46	1.43	0.86	R	1	TA,SOL,VL,ST	Base	1	L	1	1	1	1	0.707
6	1	5	6.91	0.175	0.89	12	M	39.46	1.43	0.86	R	1	TA,SOL,VL,ST	Adapt	1	L	1.024	0.966	1.31	1.092	0.743
6	1	5	6.91	0.175	0.89	12	M	39.46	1.43	0.86	R	1	TA,SOL,VL,ST	Adapt	2	L	0.982	0.881	1.363	1.143	0.761
6	1	5	6.91	0.175	0.89	12	M	39.46	1.43	0.86	R	1	TA,SOL,VL,ST	Adapt	3	L	0.957	0.831	1.349	1.153	0.767
6	1	5	6.91	0.175	0.89	12	M	39.46	1.43	0.86	R	1	TA,SOL,VL,ST	Adapt	4	L	1.006	0.874	1.401	1.132	0.754
6	1	5	6.91	0.175	0.89	12	M	39.46	1.43	0.86	R	1	TA,SOL,VL,ST	Adapt	5	L	1.01	0.923	1.458	1.111	0.76
6	1	5	6.91	0.175	0.89	12	M	39.46	1.43	0.86	R	1	TA,SOL,VL,ST	Adapt	6	L	0.986	0.868	1.537	1.148	0.77
6	1	5	6.91	0.175	0.89	12	M	39.46	1.43	0.86	R	1	TA,SOL,VL,ST	Adapt	7	L	0.927	0.859	1.357	1.104	0.756
6	1	5	6.91	0.175	0.89	12	M	39.46	1.43	0.86	R	1	TA,SOL,VL,ST	Adapt	8	L	0.948	0.869	1.439	1.147	0.761
6	1	5	6.91	0.175	0.89	12	M	39.46	1.43	0.86	R	1	TA,SOL,VL,ST	Adapt	9	L	0.969	0.909	1.653	1.19	0.78
6	1	5	6.91	0.175	0.89	12	M	39.46	1.43	0.86	R	1	TA,SOL,VL,ST	Adapt	10	L	0.952	0.882	1.633	1.158	0.784
6	1	5	6.91	0.175	0.89	12	M	39.46	1.43	0.81	R	1	TA,SOL,VL,ST	Base	1	R	1	1	1	1	0.741
6	1	5	6.91	0.175	0.89	12	M	39.46	1.43	0.81	R	1	TA,SOL,VL,ST	Adapt	1	R	1.07	1.062	1.001	1.034	0.741
6	1	5	6.91	0.175	0.89	12	M	39.46	1.43	0.81	R	1	TA,SOL,VL,ST	Adapt	2	R	0.888	1.016	0.976	1.022	0.757
6	1	5	6.91	0.175	0.89	12	M	39.46	1.43	0.81	R	1	TA,SOL,VL,ST	Adapt	3	R	0.847	1.034	0.979	0.994	0.758
6	1	5	6.91	0.175	0.89	12	M	39.46	1.43	0.81	R	1	TA,SOL,VL,ST	Adapt	4	R	0.846	1.023	1.005	0.963	0.767
6	1	5	6.91	0.175	0.89	12	M	39.46	1.43	0.81	R	1	TA,SOL,VL,ST	Adapt	5	R	0.052	1.013	1.037	1	0.824
6	1	5	6.91	0.175	0.89	12	M	39.46	1.43	0.81	R	1	TA,SOL,VL,ST	Adapt	6	R	0.05	0.987	0.958	0.972	0.823
6	1	5	6.91	0.175	0.89	12	M	39.46	1.43	0.81	R	1	TA,SOL,VL,ST	Adapt	7	R	0.052	0.943	0.919	1.004	0.82
6	1	5	6.91	0.175	0.89	12	M	39.46	1.43	0.81	R	1	TA,SOL,VL,ST	Adapt	8	R	0.051	0.998	0.854	1.024	0.82
6	1	5	6.91	0.175	0.89	12	M	39.46	1.43	0.81	R	1	TA,SOL,VL,ST	Adapt	9	R	0.052	1.028	0.952	1.064	0.82
6	1	5	6.91	0.175	0.89	12	M	39.46	1.43	0.81	R	1	TA,SOL,VL,ST	Adapt	10	R	0.054	0.933	0.897	1.096	0.829
6	2	5	7.89	0.2	0.89	12	M	39.46	1.43	0.86	R	1	TA,SOL,VL,ST	Adapt	1	L	0.97	0.927	1.381	0.124	0.769
6	2	5	7.89	0.2	0.89	12	M	39.46	1.43	0.86	R	1	TA,SOL,VL,ST	Adapt	2	L	1.027	0.903	1.515	0.145	0.78
6	2	5	7.89	0.2	0.89	12	M	39.46	1.43	0.86	R	1	TA,SOL,VL,ST	Adapt	3	L	1.024	0.865	1.39	0.157	0.77
6	2	5	7.89	0.2	0.89	12	M	39.46	1.43	0.86	R	1	TA,SOL,VL,ST	Adapt	4	L	1.052	0.874	1.501	0.173	0.776
6	2	5	7.89	0.2	0.89	12	M	39.46	1.43	0.86	R	1	TA,SOL,VL,ST	Adapt	5	L	1.057	0.885	1.552	0.19	0.774
6	2	5	7.89	0.2	0.89	12	M	39.46	1.43	0.86	R	1	TA,SOL,VL,ST	Adapt	6	L	1.04	0.909	1.639	0.214	0.801
6	2	5	7.89	0.2	0.89	12	M	39.46	1.43	0.86	R	1	TA,SOL,VL,ST	Adapt	7	L	0.968	0.859	1.47	0.229	0.787
6	2	5	7.89	0.2	0.89	12	M	39.46	1.43	0.86	R	1	TA,SOL,VL,ST	Adapt	8	L	1.046	0.861	1.56	0.248	0.787
6	2	5	7.89	0.2	0.89	12	M	39.46	1.43	0.86	R	1	TA,SOL,VL,ST	Adapt	9	L	1.006	0.877	1.474	0.257	0.776
6	2	5	7.89	0.2	0.89	12	M	39.46	1.43	0.86	R	1	TA,SOL,VL,ST	Adapt	10	L	0.987	0.89	1.498	0.281	0.781
6	2	5	7.89	0.2	0.89	12	M	39.46	1.43	0.86	R	1	TA,SOL,VL,ST	Washout	1	L	0.874	0.789	1.089	0.278	0.746
6	2	5	7.89	0.2	0.89	12	M	39.46	1.43	0.81	R	1	TA,SOL,VL,ST	Adapt	1	R	0.818	1.038	0.798	0.994	0.762
6	2	5	7.89	0.2	0.89	12	M	39.46	1.43	0.81	R	1	TA,SOL,VL,ST	Adapt	2	R	0.066	0.998	0.874	1.023	0.833
6	2	5	7.89	0.2	0.89	12	M	39.46	1.43	0.81	R	1	TA,SOL,VL,ST	Adapt	3	R	0.051	0.989	0.765	1.001	0.815
6	2	5	7.89	0.2	0.89	12	M	39.46	1.43	0.81	R	1	TA,SOL,VL,ST	Adapt	4	R	0.054	0.946	0.807	1.018	0.83
6	2	5	7.89	0.2	0.89	12	M	39.46	1.43	0.81	R	1	TA,SOL,VL,ST	Adapt	5	R	0.057	1.012	0.875	1.011	0.838
6	2	5	7.89	0.2	0.89	12	M	39.46	1.43	0.81	R	1	TA,SOL,VL,ST	Adapt	6	R	0.057	0.99	0.844	1.063	0.823
6	2	5	7.89	0.2	0.89	12	M	39.46	1.43	0.81	R	1	TA,SOL,VL,ST	Adapt	7	R	0.055	0.986	0.857	0.999	0.824
6	2	5	7.89	0.2	0.89	12	M	39.46	1.43	0.81	R	1	TA,SOL,VL,ST	Adapt	8	R	0.058	0.968	0.807	1.036	0.825
6	2	5	7.89	0.2	0.89	12	M	39.46	1.43	0.81	R	1	TA,SOL,VL,ST	Adapt	9	R	0.056	0.97	0.857	1.049	0.822
6	2	5	7.89	0.2	0.89	12	M	39.46	1.43	0.81	R	1	TA,SOL,VL,ST	Adapt	10	R	0.057	0.939	0.883	1.099	0.838
6	2	5	7.89	0.2	0.89	12	M	39.46	1.43	0.81	R	1	TA,SOL,VL,ST	Washout	1	R	0.057	0.839	0.746	0.983	0.863
7	1	2	6.89	0.1	0.67	15	M	68.95	1.56	0.87	L	3	TA,SOL,VL,ST	Base	1	L	1	1	1	1	0.811
7	1	2	6.89	0.1	0.67	15	M	68.95	1.56	0.87	L	3	TA,SOL,VL,ST	Adapt	1	L	1.277	2.013	1.922	0.831	0.851
7	1	2	6.89	0.1	0.67	15	M	68.95	1.56	0.87	L	3	TA,SOL,VL,ST	Adapt	2	L	0.84	1.814	1.087	0.773	0.844
7	1	2	6.89	0.1	0.67	15	M	68.95	1.56	0.87	L	3	TA,SOL,VL,ST	Adapt	3	L	0.886	1.238	0.746	0.718	0.851
7	1	2	6.89	0.1	0.67	15	M	68.95	1.56	0.87	L	3	TA,SOL,VL,ST	Adapt	4	L	0.734	1.32	0.622	0.574	0.883
7	1	2	6.89	0.1	0.67	15	M	68.95	1.56	0.87	L	3	TA,SOL,VL,ST	Adapt	5	L	0.698	1.016	0.522	0.436	0.896
7	1	2	6.89	0.1	0.67	15	M	68.95	1.56	0.87	L	3	TA,SOL,VL,ST	Adapt	6	L	0.832	1.638	0.735	0.375	0.925
7	1	2	6.89	0.1	0.67	15	M	68.95	1.56	0.87	L	3	TA,SOL,VL,ST	Adapt	7	L	0.95	2.097	0.867	0.322	0.919
7	1	2	6.89	0.1	0.67	15	M	68.95	1.56	0.87	L	3	TA,SOL,VL,ST	Adapt	8	L	1.031	1.935	0.733	0.349	0.904
7	1	2	6.89	0.1	0.67	15	M	68.95	1.56	0.87	L	3	TA,SOL,VL,ST	Adapt	9	L	0.977	1.91	0.815	0.292	0.895
7	1	2	6.89	0.1	0.67	15	M	68.95	1.56	0.87	L	3	TA,SOL,VL,ST	Adapt	10	L	1.031	1.717	0.656	0.25	0.899
7	1	2	6.89	0.1	0.67	15	M	68.95	1.56	0.87	L	3	TA,SOL,VL,ST	Base	1	R	1	1	1	1	0.926
7	1	2	6.89	0.1	0.67	15	M	68.95	1.56	0.87	L	3	TA,SOL,VL,ST	Adapt	1	R	1.504	0.998	1.48	1.002	0.908
7	1	2	6.89	0.1	0.67	15	M	68.95	1.56	0.87	L	3	TA,SOL,VL,ST	Adapt	2	R	1.369	0.993	1.186	0.976	0.901
7	1	2	6.89	0.1	0.67	15	M	68.95	1.56	0.87	L	3	TA,SOL,VL,ST	Adapt	3	R	1.05	0.991	0.937	0.904	0.925
7	1	2	6.89	0.1	0.67	15	M	68.95	1.56	0.87	L	3	TA,SOL,VL,ST	Adapt	4	R	1.106	0.992	0.911	0.938	0.901
7	1	2	6.89	0.1	0.67	15	M	68.95	1.56	0.87	L	3	TA,SOL,VL,ST	Adapt	5	R	0.935	0.985	0.76	0.837	0.938
7	1	2	6.89	0.1	0.67	15	M	68.95	1.56	0.87	L	3	TA,SOL,VL,ST	Adapt	6	R	1.041	0.982	0.792	0.956	0.932
7	1	2	6.89	0.1	0.67	15	M	68.95	1.56	0.87	L	3	TA,SOL,VL,ST	Adapt	7	R	1.042	0.989	0.732	1.148	0.925
7	1	2	6.89	0.1	0.67	15	M	68.95	1.56	0.87	L	3	TA,SOL,VL,ST	Adapt	8	R	0.805	0.99	0.679	1.176	0.932
7	1	2	6.89	0.1	0.67	15	M	68.95	1.56	0.87	L	3	TA,SOL,VL,ST	Adapt	9	R	0.725	0.984	0.658	1.235	0.932
7	1	2	6.89	0.1	0.67	15	M	68.95	1.56	0.87	L	3	TA,SOL,VL,ST	Adapt	10	R	0.664	0.992	0.64	1.023	0.94
7	2	2	8.62	0.125	0.67	15	M	68.95	1.56	0.87	L	3	TA,SOL,VL,ST	Adapt	1	L	0.888	1.534	0.528	0.109	0.93
7	2	2	8.62	0.125	0.67	15	M	68.95	1.56	0.87	L	3	TA,SOL,VL,ST	Adapt	2	L	0.664	1.767	0.516	0.097	0.948
7	2	2	8.62	0.125	0.67	15	M	68.95	1.56	0.87	L	3	TA,SOL,VL,ST	Adapt	3	L	0.342	1.582	0.398	0.095	0.976
7	2	2	8.62	0.125	0.67	15	M	68.95	1.56	0.87	L	3	TA,SOL,VL,ST	Adapt	4	L	0.295	1.988	0.509	0.097	0.983
7	2	2	8.62	0.125	0.67	15	M	68.95	1.56	0.87	L	3	TA,SOL,VL,ST	Adapt	5	L	0.272	1.797	0.463	0.097	0.979
7	2	2	8.62	0.125	0.67	15	M	68.95	1.56	0.87	L	3	TA,SOL,VL,ST	Adapt	6	L	0.271	1.997	0.478	0.099	0.985
7	2	2	8.62	0.125	0.67	15	M	68.95	1.56	0.87	L	3	TA,SOL,VL,ST	Adapt	7	L	0.226	1.701	0.382	0.096	0.984
7	2	2	8.62	0.125	0.67	15	M	68.95	1.56	0.87	L	3	TA,SOL,VL,ST	Adapt	8	L	0.25	1.766	0.385	0.094	0.983
7	2	2	8.62	0.125	0.67	15	M	68.95	1.56	0.87	L	3	TA,SOL,VL,ST	Adapt	9	L	0.22	1.655	0.355	0.097	0.981
7	2	2	8.62	0.125	0.67	15	M	68.95	1.56	0.87	L	3	TA,SOL,VL,ST	Adapt	10	L	0.227	1.719	0.464	0.099	0.985
7	2	2	8.62	0.125	0.67	15	M	68.95	1.56	0.87	L	3	TA,SOL,VL,ST	Washout	1	L	0.219	1.09	0.309	0.097	0.984
7	2	2	8.62	0.125	0.67	15	M	68.95	1.56	0.87	L	3	TA,SOL,VL,ST	Adapt	1	R	0.634	4.892	0.616	0.368	0.985
7	2	2	8.62	0.125	0.67	15	M	68.95	1.56	0.87	L	3	TA,SOL,VL,ST	Adapt	2	R	0.666	4.514	0.673	0.388	0.986
7	2	2	8.62	0.125	0.67	15	M	68.95	1.56	0.87	L	3	TA,SOL,VL,ST	Adapt	3	R	0.656	3.497	0.613	0.379	0.987
7	2	2	8.62	0.125	0.67	15	M	68.95	1.56	0.87	L	3	TA,SOL,VL,ST	Adapt	4	R	0.788	4.64	0.747	0.429	0.984
7	2	2	8.62	0.125	0.67	15	M	68.95	1.56	0.87	L	3	TA,SOL,VL,ST	Adapt	5	R	0.814	3.919	0.731	0.405	0.985
7	2	2	8.62	0.125	0.67	15	M	68.95	1.56	0.87	L	3	TA,SOL,VL,ST	Adapt	6	R	0.954	5.367	0.775	0.401	0.982
7	2	2	8.62	0.125	0.67	15	M	68.95	1.56	0.87	L	3	TA,SOL,VL,ST	Adapt	7	R	0.87	3.54	0.742	0.345	0.983
7	2	2	8.62	0.125	0.67	15	M	68.95	1.56	0.87	L	3	TA,SOL,VL,ST	Adapt	8	R	0.968	3.999	0.812	0.337	0.983
7	2	2	8.62	0.125	0.67	15	M	68.95	1.56	0.87	L	3	TA,SOL,VL,ST	Adapt	9	R	0.948	4.028	0.781	0.324	0.981
7	2	2	8.62	0.125	0.67	15	M	68.95	1.56	0.87	L	3	TA,SOL,VL,ST	Adapt	10	R	1.061	4.49	0.925	0.315	0.981
7	2	2	8.62	0.125	0.67	15	M	68.95	1.56	0.87	L	3	TA,SOL,VL,ST	Washout	1	R	1.03	4.507	0.712	0.285	0.98
7	1	3	8.62	0.125	0.67	15	M	68.95	1.56	0.87	L	3	TA,SOL,VL,ST	Base	1	L	1	1	1	1	0.867
7	1	3	8.62	0.125	0.67	15	M	68.95	1.56	0.87	L	3	TA,SOL,VL,ST	Adapt	1	L	1.738	2.312	2.905	1.499	0.895
7	1	3	8.62	0.125	0.67	15	M	68.95	1.56	0.87	L	3	TA,SOL,VL,ST	Adapt	2	L	1.194	1.966	2.136	1.137	0.898
7	1	3	8.62	0.125	0.67	15	M	68.95	1.56	0.87	L	3	TA,SOL,VL,ST	Adapt	3	L	1.113	1.702	1.583	1.068	0.88
7	1	3	8.62	0.125	0.67	15	M	68.95	1.56	0.87	L	3	TA,SOL,VL,ST	Adapt	4	L	1.117	1.687	1.777	1.092	0.881
7	1	3	8.62	0.125	0.67	15	M	68.95	1.56	0.87	L	3	TA,SOL,VL,ST	Adapt	5	L	1.079	1.464	1.475	1.101	0.879
7	1	3	8.62	0.125	0.67	15	M	68.95	1.56	0.87	L	3	TA,SOL,VL,ST	Adapt	6	L	0.944	1.366	1.297	1.071	0.88
7	1	3	8.62	0.125	0.67	15	M	68.95	1.56	0.87	L	3	TA,SOL,VL,ST	Adapt	7	L	0.875	1.3	1.409	1.063	0.891
7	1	3	8.62	0.125	0.67	15	M	68.95	1.56	0.87	L	3	TA,SOL,VL,ST	Adapt	8	L	0.896	1.175	1.192	1.034	0.886
7	1	3	8.62	0.125	0.67	15	M	68.95	1.56	0.87	L	3	TA,SOL,VL,ST	Adapt	9	L	0.989	1.108	1.538	1.092	0.9
7	1	3	8.62	0.125	0.67	15	M	68.95	1.56	0.87	L	3	TA,SOL,VL,ST	Adapt	10	L	0.966	1.195	1.57	1.132	0.905
7	1	3	8.62	0.125	0.67	15	M	68.95	1.56	0.87	L	3	TA,SOL,VL,ST	Base	1	R	1	1	1	1	0.865
7	1	3	8.62	0.125	0.67	15	M	68.95	1.56	0.87	L	3	TA,SOL,VL,ST	Adapt	1	R	1.903	2.714	2.561	1.348	0.903
7	1	3	8.62	0.125	0.67	15	M	68.95	1.56	0.87	L	3	TA,SOL,VL,ST	Adapt	2	R	1.245	1.94	2.07	1.098	0.911
7	1	3	8.62	0.125	0.67	15	M	68.95	1.56	0.87	L	3	TA,SOL,VL,ST	Adapt	3	R	1.24	1.803	1.76	1.023	0.903
7	1	3	8.62	0.125	0.67	15	M	68.95	1.56	0.87	L	3	TA,SOL,VL,ST	Adapt	4	R	1.198	1.847	1.697	1.03	0.903
7	1	3	8.62	0.125	0.67	15	M	68.95	1.56	0.87	L	3	TA,SOL,VL,ST	Adapt	5	R	1.008	1.48	1.598	1.005	0.913
7	1	3	8.62	0.125	0.67	15	M	68.95	1.56	0.87	L	3	TA,SOL,VL,ST	Adapt	6	R	0.882	1.407	1.713	1.01	0.921
7	1	3	8.62	0.125	0.67	15	M	68.95	1.56	0.87	L	3	TA,SOL,VL,ST	Adapt	7	R	0.869	1.419	1.704	1.027	0.913
7	1	3	8.62	0.125	0.67	15	M	68.95	1.56	0.87	L	3	TA,SOL,VL,ST	Adapt	8	R	0.777	1.291	1.609	0.964	0.917
7	1	3	8.62	0.125	0.67	15	M	68.95	1.56	0.87	L	3	TA,SOL,VL,ST	Adapt	9	R	0.857	1.431	1.838	0.995	0.917
7	1	3	8.62	0.125	0.67	15	M	68.95	1.56	0.87	L	3	TA,SOL,VL,ST	Adapt	10	R	0.833	1.416	1.875	0.989	0.921
7	2	3	10.34	0.15	0.67	15	M	68.95	1.56	0.87	L	3	TA,SOL,VL,ST	Adapt	1	L	1.36	1.712	2.654	1.303	0.914
7	2	3	10.34	0.15	0.67	15	M	68.95	1.56	0.87	L	3	TA,SOL,VL,ST	Adapt	2	L	1.023	1.449	2.045	1.119	0.913
7	2	3	10.34	0.15	0.67	15	M	68.95	1.56	0.87	L	3	TA,SOL,VL,ST	Adapt	3	L	0.859	1.26	1.538	1.055	0.902
7	2	3	10.34	0.15	0.67	15	M	68.95	1.56	0.87	L	3	TA,SOL,VL,ST	Adapt	4	L	0.858	1.247	1.688	1.058	0.91
7	2	3	10.34	0.15	0.67	15	M	68.95	1.56	0.87	L	3	TA,SOL,VL,ST	Adapt	5	L	0.783	1.082	1.482	1.059	0.905
7	2	3	10.34	0.15	0.67	15	M	68.95	1.56	0.87	L	3	TA,SOL,VL,ST	Adapt	6	L	0.825	1.154	1.482	1.108	0.905
7	2	3	10.34	0.15	0.67	15	M	68.95	1.56	0.87	L	3	TA,SOL,VL,ST	Adapt	7	L	0.835	1.095	1.414	1.088	0.903
7	2	3	10.34	0.15	0.67	15	M	68.95	1.56	0.87	L	3	TA,SOL,VL,ST	Adapt	8	L	0.855	1.05	1.503	1.146	0.908
7	2	3	10.34	0.15	0.67	15	M	68.95	1.56	0.87	L	3	TA,SOL,VL,ST	Adapt	9	L	0.827	1.151	1.674	1.136	0.916
7	2	3	10.34	0.15	0.67	15	M	68.95	1.56	0.87	L	3	TA,SOL,VL,ST	Adapt	10	L	0.932	1.128	1.75	1.179	0.916
7	2	3	10.34	0.15	0.67	15	M	68.95	1.56	0.87	L	3	TA,SOL,VL,ST	Washout	1	L	1.006	0.774	1.383	1.176	0.89
7	2	3	10.34	0.15	0.67	15	M	68.95	1.56	0.87	L	3	TA,SOL,VL,ST	Adapt	1	R	1.008	1.794	3.059	1.249	0.934
7	2	3	10.34	0.15	0.67	15	M	68.95	1.56	0.87	L	3	TA,SOL,VL,ST	Adapt	2	R	0.698	1.525	2.355	1.055	0.93
7	2	3	10.34	0.15	0.67	15	M	68.95	1.56	0.87	L	3	TA,SOL,VL,ST	Adapt	3	R	0.578	1.256	1.9	1.022	0.915
7	2	3	10.34	0.15	0.67	15	M	68.95	1.56	0.87	L	3	TA,SOL,VL,ST	Adapt	4	R	0.641	1.337	2.008	1.044	0.931
7	2	3	10.34	0.15	0.67	15	M	68.95	1.56	0.87	L	3	TA,SOL,VL,ST	Adapt	5	R	0.609	1.168	1.703	0.988	0.928
7	2	3	10.34	0.15	0.67	15	M	68.95	1.56	0.87	L	3	TA,SOL,VL,ST	Adapt	6	R	0.616	1.257	1.787	1.002	0.924
7	2	3	10.34	0.15	0.67	15	M	68.95	1.56	0.87	L	3	TA,SOL,VL,ST	Adapt	7	R	0.624	1.191	1.727	0.999	0.93
7	2	3	10.34	0.15	0.67	15	M	68.95	1.56	0.87	L	3	TA,SOL,VL,ST	Adapt	8	R	0.633	1.208	1.638	1.009	0.913
7	2	3	10.34	0.15	0.67	15	M	68.95	1.56	0.87	L	3	TA,SOL,VL,ST	Adapt	9	R	0.658	1.232	1.943	1.031	0.922
7	2	3	10.34	0.15	0.67	15	M	68.95	1.56	0.87	L	3	TA,SOL,VL,ST	Adapt	10	R	0.658	1.473	2.017	1.05	0.93
7	2	3	10.34	0.15	0.67	15	M	68.95	1.56	0.87	L	3	TA,SOL,VL,ST	Washout	1	R	0.641	1.324	1.299	0.952	0.892
7	1	4	10.34	0.15	0.67	15	M	68.95	1.56	0.87	L	3	TA,SOL,VL,ST	Base	1	L	1	1	1	1	0.875
7	1	4	10.34	0.15	0.67	15	M	68.95	1.56	0.87	L	3	TA,SOL,VL,ST	Adapt	1	L	1.097	1.89	1.785	1.109	0.903
7	1	4	10.34	0.15	0.67	15	M	68.95	1.56	0.87	L	3	TA,SOL,VL,ST	Adapt	2	L	0.933	1.764	1.606	1	0.904
7	1	4	10.34	0.15	0.67	15	M	68.95	1.56	0.87	L	3	TA,SOL,VL,ST	Adapt	3	L	0.979	1.7	1.696	0.997	0.886
7	1	4	10.34	0.15	0.67	15	M	68.95	1.56	0.87	L	3	TA,SOL,VL,ST	Adapt	4	L	1.058	1.305	1.992	0.943	0.836
7	1	4	10.34	0.15	0.67	15	M	68.95	1.56	0.87	L	3	TA,SOL,VL,ST	Adapt	5	L	0.906	1.507	2.197	0.985	0.86
7	1	4	10.34	0.15	0.67	15	M	68.95	1.56	0.87	L	3	TA,SOL,VL,ST	Adapt	6	L	0.929	1.67	2.292	0.984	0.84
7	1	4	10.34	0.15	0.67	15	M	68.95	1.56	0.87	L	3	TA,SOL,VL,ST	Adapt	7	L	0.896	1.553	2.932	0.963	0.828
7	1	4	10.34	0.15	0.67	15	M	68.95	1.56	0.87	L	3	TA,SOL,VL,ST	Adapt	8	L	0.856	1.43	3.062	0.963	0.826
7	1	4	10.34	0.15	0.67	15	M	68.95	1.56	0.87	L	3	TA,SOL,VL,ST	Adapt	9	L	0.928	1.416	3.443	0.995	0.821
7	1	4	10.34	0.15	0.67	15	M	68.95	1.56	0.87	L	3	TA,SOL,VL,ST	Adapt	10	L	1.033	1.678	4.406	1.103	0.829
7	1	4	10.34	0.15	0.67	15	M	68.95	1.56	0.87	L	3	TA,SOL,VL,ST	Base	1	R	1	1	1	1	0.862
7	1	4	10.34	0.15	0.67	15	M	68.95	1.56	0.87	L	3	TA,SOL,VL,ST	Adapt	1	R	1.448	1.236	1.835	1.145	0.894
7	1	4	10.34	0.15	0.67	15	M	68.95	1.56	0.87	L	3	TA,SOL,VL,ST	Adapt	2	R	1.39	1.012	1.64	1.075	0.89
7	1	4	10.34	0.15	0.67	15	M	68.95	1.56	0.87	L	3	TA,SOL,VL,ST	Adapt	3	R	1.449	1.015	1.492	1.01	0.876
7	1	4	10.34	0.15	0.67	15	M	68.95	1.56	0.87	L	3	TA,SOL,VL,ST	Adapt	4	R	1.137	0.863	1.19	0.946	0.867
7	1	4	10.34	0.15	0.67	15	M	68.95	1.56	0.87	L	3	TA,SOL,VL,ST	Adapt	5	R	1.142	1.013	1.429	0.99	0.876
7	1	4	10.34	0.15	0.67	15	M	68.95	1.56	0.87	L	3	TA,SOL,VL,ST	Adapt	6	R	1.197	0.98	1.534	1.026	0.882
7	1	4	10.34	0.15	0.67	15	M	68.95	1.56	0.87	L	3	TA,SOL,VL,ST	Adapt	7	R	1.042	0.925	1.322	0.965	0.873
7	1	4	10.34	0.15	0.67	15	M	68.95	1.56	0.87	L	3	TA,SOL,VL,ST	Adapt	8	R	1.047	0.912	1.085	0.942	0.866
7	1	4	10.34	0.15	0.67	15	M	68.95	1.56	0.87	L	3	TA,SOL,VL,ST	Adapt	9	R	1.011	0.953	1.215	0.919	0.87
7	1	4	10.34	0.15	0.67	15	M	68.95	1.56	0.87	L	3	TA,SOL,VL,ST	Adapt	10	R	1.309	1.095	1.518	1.01	0.886
7	2	4	12.07	0.175	0.67	15	M	68.95	1.56	0.87	L	3	TA,SOL,VL,ST	Adapt	1	L	1.12	1.978	4.903	1.09	0.848
7	2	4	12.07	0.175	0.67	15	M	68.95	1.56	0.87	L	3	TA,SOL,VL,ST	Adapt	2	L	0.923	1.693	4.153	0.993	0.826
7	2	4	12.07	0.175	0.67	15	M	68.95	1.56	0.87	L	3	TA,SOL,VL,ST	Adapt	3	L	1.042	1.989	4.596	1.081	0.826
7	2	4	12.07	0.175	0.67	15	M	68.95	1.56	0.87	L	3	TA,SOL,VL,ST	Adapt	4	L	0.891	1.805	4.287	0.984	0.82
7	2	4	12.07	0.175	0.67	15	M	68.95	1.56	0.87	L	3	TA,SOL,VL,ST	Adapt	5	L	0.978	1.992	4.742	1.088	0.822
7	2	4	12.07	0.175	0.67	15	M	68.95	1.56	0.87	L	3	TA,SOL,VL,ST	Adapt	6	L	0.842	1.647	3.594	1.027	0.827
7	2	4	12.07	0.175	0.67	15	M	68.95	1.56	0.87	L	3	TA,SOL,VL,ST	Adapt	7	L	0.869	1.536	4.512	0.994	0.836
7	2	4	12.07	0.175	0.67	15	M	68.95	1.56	0.87	L	3	TA,SOL,VL,ST	Adapt	8	L	0.806	1.54	4.831	0.978	0.851
7	2	4	12.07	0.175	0.67	15	M	68.95	1.56	0.87	L	3	TA,SOL,VL,ST	Adapt	9	L	0.744	1.436	4.255	0.948	0.853
7	2	4	12.07	0.175	0.67	15	M	68.95	1.56	0.87	L	3	TA,SOL,VL,ST	Adapt	10	L	0.789	1.471	3.442	0.973	0.836
7	2	4	12.07	0.175	0.67	15	M	68.95	1.56	0.87	L	3	TA,SOL,VL,ST	Washout	1	L	0.624	1.078	1.973	0.922	0.845
7	2	4	12.07	0.175	0.67	15	M	68.95	1.56	0.87	L	3	TA,SOL,VL,ST	Adapt	1	R	1.178	0.968	1.709	1.018	0.889
7	2	4	12.07	0.175	0.67	15	M	68.95	1.56	0.87	L	3	TA,SOL,VL,ST	Adapt	2	R	0.938	0.787	1.141	0.905	0.878
7	2	4	12.07	0.175	0.67	15	M	68.95	1.56	0.87	L	3	TA,SOL,VL,ST	Adapt	3	R	1.231	1.001	1.474	0.987	0.88
7	2	4	12.07	0.175	0.67	15	M	68.95	1.56	0.87	L	3	TA,SOL,VL,ST	Adapt	4	R	1.028	0.72	1.183	0.863	0.876
7	2	4	12.07	0.175	0.67	15	M	68.95	1.56	0.87	L	3	TA,SOL,VL,ST	Adapt	5	R	1.328	0.963	1.538	0.936	0.878
7	2	4	12.07	0.175	0.67	15	M	68.95	1.56	0.87	L	3	TA,SOL,VL,ST	Adapt	6	R	1.151	0.82	1.268	0.894	0.878
7	2	4	12.07	0.175	0.67	15	M	68.95	1.56	0.87	L	3	TA,SOL,VL,ST	Adapt	7	R	1.164	0.83	1.12	0.804	0.864
7	2	4	12.07	0.175	0.67	15	M	68.95	1.56	0.87	L	3	TA,SOL,VL,ST	Adapt	8	R	1.021	0.764	1.139	0.838	0.886
7	2	4	12.07	0.175	0.67	15	M	68.95	1.56	0.87	L	3	TA,SOL,VL,ST	Adapt	9	R	0.995	0.762	1.08	0.782	0.877
7	2	4	12.07	0.175	0.67	15	M	68.95	1.56	0.87	L	3	TA,SOL,VL,ST	Adapt	10	R	1.089	0.8	1.105	0.787	0.871
7	2	4	12.07	0.175	0.67	15	M	68.95	1.56	0.87	L	3	TA,SOL,VL,ST	Washout	1	R	0.927	0.753	0.852	0.723	0.854
7	1	5	12.07	0.175	0.67	15	M	68.95	1.56	0.87	L	3	TA,SOL,VL,ST	Base	1	L	1	1	1	1	0.872
7	1	5	12.07	0.175	0.67	15	M	68.95	1.56	0.87	L	3	TA,SOL,VL,ST	Adapt	1	L	1.345	2.002	2.801	1.187	0.917
7	1	5	12.07	0.175	0.67	15	M	68.95	1.56	0.87	L	3	TA,SOL,VL,ST	Adapt	2	L	1.076	1.504	1.777	1.036	0.907
7	1	5	12.07	0.175	0.67	15	M	68.95	1.56	0.87	L	3	TA,SOL,VL,ST	Adapt	3	L	1.047	1.454	1.59	1.016	0.892
7	1	5	12.07	0.175	0.67	15	M	68.95	1.56	0.87	L	3	TA,SOL,VL,ST	Adapt	4	L	1.017	1.455	1.652	1.046	0.892
7	1	5	12.07	0.175	0.67	15	M	68.95	1.56	0.87	L	3	TA,SOL,VL,ST	Adapt	5	L	1.077	1.553	1.984	1.122	0.889
7	1	5	12.07	0.175	0.67	15	M	68.95	1.56	0.87	L	3	TA,SOL,VL,ST	Adapt	6	L	0.986	1.362	1.534	1.076	0.888
7	1	5	12.07	0.175	0.67	15	M	68.95	1.56	0.87	L	3	TA,SOL,VL,ST	Adapt	7	L	1.096	1.425	2.077	1.2	0.898
7	1	5	12.07	0.175	0.67	15	M	68.95	1.56	0.87	L	3	TA,SOL,VL,ST	Adapt	8	L	1.049	1.413	2.144	1.167	0.899
7	1	5	12.07	0.175	0.67	15	M	68.95	1.56	0.87	L	3	TA,SOL,VL,ST	Adapt	9	L	0.958	1.26	1.604	1.032	0.899
7	1	5	12.07	0.175	0.67	15	M	68.95	1.56	0.87	L	3	TA,SOL,VL,ST	Adapt	10	L	1.097	1.361	2.038	1.089	0.897
7	1	5	12.07	0.175	0.67	15	M	68.95	1.56	0.87	L	3	TA,SOL,VL,ST	Base	1	R	1	1	1	1	0.866
7	1	5	12.07	0.175	0.67	15	M	68.95	1.56	0.87	L	3	TA,SOL,VL,ST	Adapt	1	R	1.588	1.843	2.227	1.249	0.904
7	1	5	12.07	0.175	0.67	15	M	68.95	1.56	0.87	L	3	TA,SOL,VL,ST	Adapt	2	R	0.984	1.373	1.484	0.981	0.905
7	1	5	12.07	0.175	0.67	15	M	68.95	1.56	0.87	L	3	TA,SOL,VL,ST	Adapt	3	R	0.922	1.09	1.416	1.007	0.907
7	1	5	12.07	0.175	0.67	15	M	68.95	1.56	0.87	L	3	TA,SOL,VL,ST	Adapt	4	R	0.899	1.189	1.524	0.963	0.916
7	1	5	12.07	0.175	0.67	15	M	68.95	1.56	0.87	L	3	TA,SOL,VL,ST	Adapt	5	R	0.906	1.307	1.625	0.989	0.918
7	1	5	12.07	0.175	0.67	15	M	68.95	1.56	0.87	L	3	TA,SOL,VL,ST	Adapt	6	R	0.785	1.168	1.308	0.902	0.917
7	1	5	12.07	0.175	0.67	15	M	68.95	1.56	0.87	L	3	TA,SOL,VL,ST	Adapt	7	R	0.843	1.523	1.649	0.984	0.921
7	1	5	12.07	0.175	0.67	15	M	68.95	1.56	0.87	L	3	TA,SOL,VL,ST	Adapt	8	R	0.784	1.305	1.471	0.997	0.92
7	1	5	12.07	0.175	0.67	15	M	68.95	1.56	0.87	L	3	TA,SOL,VL,ST	Adapt	9	R	0.692	1.208	1.244	0.95	0.918
7	1	5	12.07	0.175	0.67	15	M	68.95	1.56	0.87	L	3	TA,SOL,VL,ST	Adapt	10	R	0.777	1.291	1.417	1.004	0.917
7	2	5	13.79	0.2	0.67	15	M	68.95	1.56	0.87	L	3	TA,SOL,VL,ST	Adapt	1	L	1.238	1.533	2.879	1.07	0.92
7	2	5	13.79	0.2	0.67	15	M	68.95	1.56	0.87	L	3	TA,SOL,VL,ST	Adapt	2	L	0.991	1.216	1.654	0.941	0.9
7	2	5	13.79	0.2	0.67	15	M	68.95	1.56	0.87	L	3	TA,SOL,VL,ST	Adapt	3	L	0.97	1.206	1.755	0.962	0.898
7	2	5	13.79	0.2	0.67	15	M	68.95	1.56	0.87	L	3	TA,SOL,VL,ST	Adapt	4	L	0.9	1.095	1.61	0.913	0.901
7	2	5	13.79	0.2	0.67	15	M	68.95	1.56	0.87	L	3	TA,SOL,VL,ST	Adapt	5	L	0.904	1.035	1.588	0.865	0.898
7	2	5	13.79	0.2	0.67	15	M	68.95	1.56	0.87	L	3	TA,SOL,VL,ST	Adapt	6	L	0.988	1.095	1.739	0.85	0.905
7	2	5	13.79	0.2	0.67	15	M	68.95	1.56	0.87	L	3	TA,SOL,VL,ST	Adapt	7	L	0.915	1.044	1.716	0.822	0.911
7	2	5	13.79	0.2	0.67	15	M	68.95	1.56	0.87	L	3	TA,SOL,VL,ST	Adapt	8	L	0.997	1	1.697	0.888	0.913
7	2	5	13.79	0.2	0.67	15	M	68.95	1.56	0.87	L	3	TA,SOL,VL,ST	Adapt	9	L	0.988	0.973	1.778	0.862	0.918
7	2	5	13.79	0.2	0.67	15	M	68.95	1.56	0.87	L	3	TA,SOL,VL,ST	Adapt	10	L	1.074	1.08	2.334	0.923	0.921
7	2	5	13.79	0.2	0.67	15	M	68.95	1.56	0.87	L	3	TA,SOL,VL,ST	Washout	1	L	0.85	0.615	1.48	0.874	0.897
7	2	5	13.79	0.2	0.67	15	M	68.95	1.56	0.87	L	3	TA,SOL,VL,ST	Adapt	1	R	0.81	1.503	1.665	1.101	0.918
7	2	5	13.79	0.2	0.67	15	M	68.95	1.56	0.87	L	3	TA,SOL,VL,ST	Adapt	2	R	0.553	1.242	1.228	1.015	0.912
7	2	5	13.79	0.2	0.67	15	M	68.95	1.56	0.87	L	3	TA,SOL,VL,ST	Adapt	3	R	0.595	1.283	1.259	0.993	0.906
7	2	5	13.79	0.2	0.67	15	M	68.95	1.56	0.87	L	3	TA,SOL,VL,ST	Adapt	4	R	0.589	1.142	1.053	0.966	0.906
7	2	5	13.79	0.2	0.67	15	M	68.95	1.56	0.87	L	3	TA,SOL,VL,ST	Adapt	5	R	0.589	1.112	1.101	0.935	0.901
7	2	5	13.79	0.2	0.67	15	M	68.95	1.56	0.87	L	3	TA,SOL,VL,ST	Adapt	6	R	0.546	1.194	1.221	0.95	0.912
7	2	5	13.79	0.2	0.67	15	M	68.95	1.56	0.87	L	3	TA,SOL,VL,ST	Adapt	7	R	0.526	1.152	1.128	0.961	0.91
7	2	5	13.79	0.2	0.67	15	M	68.95	1.56	0.87	L	3	TA,SOL,VL,ST	Adapt	8	R	0.575	1.214	1.067	0.988	0.907
7	2	5	13.79	0.2	0.67	15	M	68.95	1.56	0.87	L	3	TA,SOL,VL,ST	Adapt	9	R	0.547	1.184	1.004	0.941	0.913
7	2	5	13.79	0.2	0.67	15	M	68.95	1.56	0.87	L	3	TA,SOL,VL,ST	Adapt	10	R	0.603	1.324	1.291	1.011	0.922
7	2	5	13.79	0.2	0.67	15	M	68.95	1.56	0.87	L	3	TA,SOL,VL,ST	Washout	1	R	0.471	1.084	0.657	0.891	0.902
8	1	2	6.58	0.1	0.8	16	M	65.77	1.65	0.9	R	1	TA,SOL,VL,ST	Base	1	L	1	1	1	1	0.7
8	1	2	6.58	0.1	0.8	16	M	65.77	1.65	0.9	R	1	TA,SOL,VL,ST	Adapt	1	L	0.795	1.093	0.718	1.548	0.759
8	1	2	6.58	0.1	0.8	16	M	65.77	1.65	0.9	R	1	TA,SOL,VL,ST	Adapt	2	L	0.942	1.141	0.925	1.479	0.72
8	1	2	6.58	0.1	0.8	16	M	65.77	1.65	0.9	R	1	TA,SOL,VL,ST	Adapt	3	L	0.938	1.061	0.79	1.391	0.738
8	1	2	6.58	0.1	0.8	16	M	65.77	1.65	0.9	R	1	TA,SOL,VL,ST	Adapt	4	L	0.972	1.052	0.776	1.476	0.763
8	1	2	6.58	0.1	0.8	16	M	65.77	1.65	0.9	R	1	TA,SOL,VL,ST	Adapt	5	L	0.766	1.012	0.688	1.477	0.772
8	1	2	6.58	0.1	0.8	16	M	65.77	1.65	0.9	R	1	TA,SOL,VL,ST	Adapt	6	L	0.852	0.996	0.646	1.532	0.771
8	1	2	6.58	0.1	0.8	16	M	65.77	1.65	0.9	R	1	TA,SOL,VL,ST	Adapt	7	L	0.659	0.974	0.689	1.546	0.77
8	1	2	6.58	0.1	0.8	16	M	65.77	1.65	0.9	R	1	TA,SOL,VL,ST	Adapt	8	L	0.718	0.948	0.778	1.48	0.757
8	1	2	6.58	0.1	0.8	16	M	65.77	1.65	0.9	R	1	TA,SOL,VL,ST	Adapt	9	L	0.706	0.947	0.683	1.419	0.757
8	1	2	6.58	0.1	0.8	16	M	65.77	1.65	0.9	R	1	TA,SOL,VL,ST	Adapt	10	L	0.719	0.982	0.708	1.244	0.747
8	1	2	6.58	0.1	0.8	16	M	65.77	1.65	0.93	R	1	TA,SOL,VL,ST	Base	1	R	1	1	1	1	0.861
8	1	2	6.58	0.1	0.8	16	M	65.77	1.65	0.93	R	1	TA,SOL,VL,ST	Adapt	1	R	1.781	3.773	3.777	4.5	0.926
8	1	2	6.58	0.1	0.8	16	M	65.77	1.65	0.93	R	1	TA,SOL,VL,ST	Adapt	2	R	1.755	3.698	3.323	4.368	0.925
8	1	2	6.58	0.1	0.8	16	M	65.77	1.65	0.93	R	1	TA,SOL,VL,ST	Adapt	3	R	1.543	3.387	2.335	3.765	0.925
8	1	2	6.58	0.1	0.8	16	M	65.77	1.65	0.93	R	1	TA,SOL,VL,ST	Adapt	4	R	1.702	3.555	2.352	3.432	0.925
8	1	2	6.58	0.1	0.8	16	M	65.77	1.65	0.93	R	1	TA,SOL,VL,ST	Adapt	5	R	1.534	3.118	1.835	2.632	0.926
8	1	2	6.58	0.1	0.8	16	M	65.77	1.65	0.93	R	1	TA,SOL,VL,ST	Adapt	6	R	1.373	2.697	1.471	2.25	0.917
8	1	2	6.58	0.1	0.8	16	M	65.77	1.65	0.93	R	1	TA,SOL,VL,ST	Adapt	7	R	1.464	3.063	1.721	2.777	0.928
8	1	2	6.58	0.1	0.8	16	M	65.77	1.65	0.93	R	1	TA,SOL,VL,ST	Adapt	8	R	1.484	2.863	1.539	2.359	0.924
8	1	2	6.58	0.1	0.8	16	M	65.77	1.65	0.93	R	1	TA,SOL,VL,ST	Adapt	9	R	1.354	2.779	1.443	2.322	0.929
8	1	2	6.58	0.1	0.8	16	M	65.77	1.65	0.93	R	1	TA,SOL,VL,ST	Adapt	10	R	1.427	2.762	1.577	1.787	0.924
8	2	2	8.22	0.125	0.8	16	M	65.77	1.65	0.9	R	1	TA,SOL,VL,ST	Adapt	1	L	0.565	0.947	0.558	1.343	0.775
8	2	2	8.22	0.125	0.8	16	M	65.77	1.65	0.9	R	1	TA,SOL,VL,ST	Adapt	2	L	0.56	0.974	0.577	1.429	0.774
8	2	2	8.22	0.125	0.8	16	M	65.77	1.65	0.9	R	1	TA,SOL,VL,ST	Adapt	3	L	0.61	0.976	0.59	1.351	0.78
8	2	2	8.22	0.125	0.8	16	M	65.77	1.65	0.9	R	1	TA,SOL,VL,ST	Adapt	4	L	0.551	0.965	0.689	1.45	0.772
8	2	2	8.22	0.125	0.8	16	M	65.77	1.65	0.9	R	1	TA,SOL,VL,ST	Adapt	5	L	0.573	0.999	0.702	1.344	0.742
8	2	2	8.22	0.125	0.8	16	M	65.77	1.65	0.9	R	1	TA,SOL,VL,ST	Adapt	6	L	0.475	0.938	0.517	1.312	0.755
8	2	2	8.22	0.125	0.8	16	M	65.77	1.65	0.9	R	1	TA,SOL,VL,ST	Adapt	7	L	0.513	0.916	0.528	1.172	0.757
8	2	2	8.22	0.125	0.8	16	M	65.77	1.65	0.9	R	1	TA,SOL,VL,ST	Adapt	8	L	0.493	0.867	0.548	1.176	0.752
8	2	2	8.22	0.125	0.8	16	M	65.77	1.65	0.9	R	1	TA,SOL,VL,ST	Adapt	9	L	0.438	0.828	0.472	1.1	0.761
8	2	2	8.22	0.125	0.8	16	M	65.77	1.65	0.9	R	1	TA,SOL,VL,ST	Adapt	10	L	0.48	0.808	0.526	0.978	0.749
8	2	2	8.22	0.125	0.8	16	M	65.77	1.65	0.9	R	1	TA,SOL,VL,ST	Washout	1	L	0.533	0.73	0.56	0.546	0.772
8	2	2	8.22	0.125	0.8	16	M	65.77	1.65	0.93	R	1	TA,SOL,VL,ST	Adapt	1	R	1.615	3.331	1.727	2.72	0.949
8	2	2	8.22	0.125	0.8	16	M	65.77	1.65	0.93	R	1	TA,SOL,VL,ST	Adapt	2	R	1.671	3.582	1.687	3.114	0.951
8	2	2	8.22	0.125	0.8	16	M	65.77	1.65	0.93	R	1	TA,SOL,VL,ST	Adapt	3	R	1.684	3.476	1.575	2.865	0.947
8	2	2	8.22	0.125	0.8	16	M	65.77	1.65	0.93	R	1	TA,SOL,VL,ST	Adapt	4	R	1.791	3.561	1.971	2.467	0.937
8	2	2	8.22	0.125	0.8	16	M	65.77	1.65	0.93	R	1	TA,SOL,VL,ST	Adapt	5	R	1.905	3.6	1.997	2.49	0.929
8	2	2	8.22	0.125	0.8	16	M	65.77	1.65	0.93	R	1	TA,SOL,VL,ST	Adapt	6	R	1.718	3.345	1.814	2.171	0.943
8	2	2	8.22	0.125	0.8	16	M	65.77	1.65	0.93	R	1	TA,SOL,VL,ST	Adapt	7	R	1.603	3.239	1.669	2.025	0.946
8	2	2	8.22	0.125	0.8	16	M	65.77	1.65	0.93	R	1	TA,SOL,VL,ST	Adapt	8	R	1.657	3.508	1.791	2.215	0.946
8	2	2	8.22	0.125	0.8	16	M	65.77	1.65	0.93	R	1	TA,SOL,VL,ST	Adapt	9	R	1.583	3.126	1.62	1.675	0.949
8	2	2	8.22	0.125	0.8	16	M	65.77	1.65	0.93	R	1	TA,SOL,VL,ST	Adapt	10	R	1.646	3.201	1.888	1.712	0.949
8	2	2	8.22	0.125	0.8	16	M	65.77	1.65	0.93	R	1	TA,SOL,VL,ST	Washout	1	R	1.148	1.14	0.659	0.594	0.899
8	1	3	8.22	0.125	0.8	16	M	65.77	1.65	0.9	R	1	TA,SOL,VL,ST	Base	1	L	1	1	1	1	0.602
8	1	3	8.22	0.125	0.8	16	M	65.77	1.65	0.9	R	1	TA,SOL,VL,ST	Adapt	1	L	1.024	1.059	0.793	1.686	0.71
8	1	3	8.22	0.125	0.8	16	M	65.77	1.65	0.9	R	1	TA,SOL,VL,ST	Adapt	2	L	1.131	1.013	0.505	2.159	0.787
8	1	3	8.22	0.125	0.8	16	M	65.77	1.65	0.9	R	1	TA,SOL,VL,ST	Adapt	3	L	1.036	0.929	0.317	2.17	0.81
8	1	3	8.22	0.125	0.8	16	M	65.77	1.65	0.9	R	1	TA,SOL,VL,ST	Adapt	4	L	1.042	0.948	0.21	1.992	0.786
8	1	3	8.22	0.125	0.8	16	M	65.77	1.65	0.9	R	1	TA,SOL,VL,ST	Adapt	5	L	1.027	0.974	0.176	1.915	0.776
8	1	3	8.22	0.125	0.8	16	M	65.77	1.65	0.9	R	1	TA,SOL,VL,ST	Adapt	6	L	0.995	0.931	0.095	1.931	0.79
8	1	3	8.22	0.125	0.8	16	M	65.77	1.65	0.9	R	1	TA,SOL,VL,ST	Adapt	7	L	1.032	0.912	0.082	1.92	0.795
8	1	3	8.22	0.125	0.8	16	M	65.77	1.65	0.9	R	1	TA,SOL,VL,ST	Adapt	8	L	0.972	0.854	0.093	1.483	0.764
8	1	3	8.22	0.125	0.8	16	M	65.77	1.65	0.9	R	1	TA,SOL,VL,ST	Adapt	9	L	0.913	0.847	0.072	1.702	0.802
8	1	3	8.22	0.125	0.8	16	M	65.77	1.65	0.9	R	1	TA,SOL,VL,ST	Adapt	10	L	0.827	0.818	0.069	1.667	0.809
8	1	3	8.22	0.125	0.8	16	M	65.77	1.65	0.93	R	1	TA,SOL,VL,ST	Base	1	R	1	1	1	1	0.872
8	1	3	8.22	0.125	0.8	16	M	65.77	1.65	0.93	R	1	TA,SOL,VL,ST	Adapt	1	R	2.166	2.92	3.004	3.778	0.93
8	1	3	8.22	0.125	0.8	16	M	65.77	1.65	0.93	R	1	TA,SOL,VL,ST	Adapt	2	R	2.484	3.256	3.779	4.61	0.926
8	1	3	8.22	0.125	0.8	16	M	65.77	1.65	0.93	R	1	TA,SOL,VL,ST	Adapt	3	R	2.218	3.039	2.486	3.38	0.917
8	1	3	8.22	0.125	0.8	16	M	65.77	1.65	0.93	R	1	TA,SOL,VL,ST	Adapt	4	R	2.327	3.011	2.529	3.407	0.916
8	1	3	8.22	0.125	0.8	16	M	65.77	1.65	0.93	R	1	TA,SOL,VL,ST	Adapt	5	R	2.094	2.599	1.784	2.361	0.902
8	1	3	8.22	0.125	0.8	16	M	65.77	1.65	0.93	R	1	TA,SOL,VL,ST	Adapt	6	R	2.18	2.859	2.686	2.839	0.913
8	1	3	8.22	0.125	0.8	16	M	65.77	1.65	0.93	R	1	TA,SOL,VL,ST	Adapt	7	R	2.373	2.88	2.739	2.991	0.91
8	1	3	8.22	0.125	0.8	16	M	65.77	1.65	0.93	R	1	TA,SOL,VL,ST	Adapt	8	R	1.67	2.126	1.626	1.755	0.902
8	1	3	8.22	0.125	0.8	16	M	65.77	1.65	0.93	R	1	TA,SOL,VL,ST	Adapt	9	R	2.244	2.725	2.596	2.67	0.922
8	1	3	8.22	0.125	0.8	16	M	65.77	1.65	0.93	R	1	TA,SOL,VL,ST	Adapt	10	R	2.297	2.761	2.565	2.539	0.919
8	2	3	9.87	0.15	0.8	16	M	65.77	1.65	0.9	R	1	TA,SOL,VL,ST	Adapt	1	L	0.638	0.854	0.064	1.836	0.829
8	2	3	9.87	0.15	0.8	16	M	65.77	1.65	0.9	R	1	TA,SOL,VL,ST	Adapt	2	L	0.63	0.846	0.062	1.955	0.841
8	2	3	9.87	0.15	0.8	16	M	65.77	1.65	0.9	R	1	TA,SOL,VL,ST	Adapt	3	L	0.635	0.779	0.065	1.877	0.84
8	2	3	9.87	0.15	0.8	16	M	65.77	1.65	0.9	R	1	TA,SOL,VL,ST	Adapt	4	L	0.622	0.708	0.069	2.574	0.897
8	2	3	9.87	0.15	0.8	16	M	65.77	1.65	0.9	R	1	TA,SOL,VL,ST	Adapt	5	L	0.69	0.715	0.073	2.27	0.867
8	2	3	9.87	0.15	0.8	16	M	65.77	1.65	0.9	R	1	TA,SOL,VL,ST	Adapt	6	L	0.675	0.695	0.066	2.294	0.886
8	2	3	9.87	0.15	0.8	16	M	65.77	1.65	0.9	R	1	TA,SOL,VL,ST	Adapt	7	L	0.637	0.652	0.061	1.702	0.862
8	2	3	9.87	0.15	0.8	16	M	65.77	1.65	0.9	R	1	TA,SOL,VL,ST	Adapt	8	L	0.575	0.601	0.069	1.484	0.842
8	2	3	9.87	0.15	0.8	16	M	65.77	1.65	0.9	R	1	TA,SOL,VL,ST	Adapt	9	L	0.521	0.583	0.062	1.96	0.886
8	2	3	9.87	0.15	0.8	16	M	65.77	1.65	0.9	R	1	TA,SOL,VL,ST	Adapt	10	L	0.539	0.604	0.058	1.582	0.852
8	2	3	9.87	0.15	0.8	16	M	65.77	1.65	0.9	R	1	TA,SOL,VL,ST	Washout	1	L	0.56	0.546	0.057	0.648	0.761
8	2	3	9.87	0.15	0.8	16	M	65.77	1.65	0.93	R	1	TA,SOL,VL,ST	Adapt	1	R	2.474	3.023	3.107	2.643	0.933
8	2	3	9.87	0.15	0.8	16	M	65.77	1.65	0.93	R	1	TA,SOL,VL,ST	Adapt	2	R	2.623	3.184	3.224	2.978	0.932
8	2	3	9.87	0.15	0.8	16	M	65.77	1.65	0.93	R	1	TA,SOL,VL,ST	Adapt	3	R	2.541	3.226	2.749	2.981	0.932
8	2	3	9.87	0.15	0.8	16	M	65.77	1.65	0.93	R	1	TA,SOL,VL,ST	Adapt	4	R	2.573	3.251	2.479	2.834	0.935
8	2	3	9.87	0.15	0.8	16	M	65.77	1.65	0.93	R	1	TA,SOL,VL,ST	Adapt	5	R	2.305	2.881	1.726	2.04	0.924
8	2	3	9.87	0.15	0.8	16	M	65.77	1.65	0.93	R	1	TA,SOL,VL,ST	Adapt	6	R	2.364	2.97	2.28	1.953	0.927
8	2	3	9.87	0.15	0.8	16	M	65.77	1.65	0.93	R	1	TA,SOL,VL,ST	Adapt	7	R	2.332	2.816	2.483	1.921	0.921
8	2	3	9.87	0.15	0.8	16	M	65.77	1.65	0.93	R	1	TA,SOL,VL,ST	Adapt	8	R	2.078	2.764	1.974	2.052	0.927
8	2	3	9.87	0.15	0.8	16	M	65.77	1.65	0.93	R	1	TA,SOL,VL,ST	Adapt	9	R	1.849	2.453	1.387	1.604	0.939
8	2	3	9.87	0.15	0.8	16	M	65.77	1.65	0.93	R	1	TA,SOL,VL,ST	Adapt	10	R	1.912	2.391	1.521	1.199	0.936
8	2	3	9.87	0.15	0.8	16	M	65.77	1.65	0.93	R	1	TA,SOL,VL,ST	Washout	1	R	0.925	0.998	0.784	0.522	0.913
8	1	4	9.87	0.15	0.8	16	M	65.77	1.65	0.9	R	1	TA,SOL,VL,ST	Base	1	L	1	1	1	1	0.693
8	1	4	9.87	0.15	0.8	16	M	65.77	1.65	0.9	R	1	TA,SOL,VL,ST	Adapt	1	L	0.982	1.072	0.982	1.832	0.712
8	1	4	9.87	0.15	0.8	16	M	65.77	1.65	0.9	R	1	TA,SOL,VL,ST	Adapt	2	L	0.938	1.032	0.839	1.96	0.767
8	1	4	9.87	0.15	0.8	16	M	65.77	1.65	0.9	R	1	TA,SOL,VL,ST	Adapt	3	L	0.926	1.019	0.897	2.234	0.777
8	1	4	9.87	0.15	0.8	16	M	65.77	1.65	0.9	R	1	TA,SOL,VL,ST	Adapt	4	L	0.941	1.081	1.011	2.093	0.738
8	1	4	9.87	0.15	0.8	16	M	65.77	1.65	0.9	R	1	TA,SOL,VL,ST	Adapt	5	L	0.817	1.066	0.989	2.165	0.758
8	1	4	9.87	0.15	0.8	16	M	65.77	1.65	0.9	R	1	TA,SOL,VL,ST	Adapt	6	L	0.785	0.993	0.855	2.168	0.778
8	1	4	9.87	0.15	0.8	16	M	65.77	1.65	0.9	R	1	TA,SOL,VL,ST	Adapt	7	L	0.763	0.969	1.005	2.443	0.789
8	1	4	9.87	0.15	0.8	16	M	65.77	1.65	0.9	R	1	TA,SOL,VL,ST	Adapt	8	L	0.719	0.954	1.04	2.478	0.782
8	1	4	9.87	0.15	0.8	16	M	65.77	1.65	0.9	R	1	TA,SOL,VL,ST	Adapt	9	L	0.628	0.923	0.759	2.438	0.799
8	1	4	9.87	0.15	0.8	16	M	65.77	1.65	0.9	R	1	TA,SOL,VL,ST	Adapt	10	L	0.644	0.864	0.863	2.262	0.792
8	1	4	9.87	0.15	0.8	16	M	65.77	1.65	0.93	R	1	TA,SOL,VL,ST	Base	1	R	1	1	1	1	0.876
8	1	4	9.87	0.15	0.8	16	M	65.77	1.65	0.93	R	1	TA,SOL,VL,ST	Adapt	1	R	1.525	2.035	1.815	1.823	0.907
8	1	4	9.87	0.15	0.8	16	M	65.77	1.65	0.93	R	1	TA,SOL,VL,ST	Adapt	2	R	2.045	2.6	2.542	2.854	0.917
8	1	4	9.87	0.15	0.8	16	M	65.77	1.65	0.93	R	1	TA,SOL,VL,ST	Adapt	3	R	2.181	2.82	2.617	3.187	0.915
8	1	4	9.87	0.15	0.8	16	M	65.77	1.65	0.93	R	1	TA,SOL,VL,ST	Adapt	4	R	2.337	2.906	2.807	2.613	0.908
8	1	4	9.87	0.15	0.8	16	M	65.77	1.65	0.93	R	1	TA,SOL,VL,ST	Adapt	5	R	2.364	2.874	2.977	2.526	0.904
8	1	4	9.87	0.15	0.8	16	M	65.77	1.65	0.93	R	1	TA,SOL,VL,ST	Adapt	6	R	2.198	2.686	2.186	2.701	0.913
8	1	4	9.87	0.15	0.8	16	M	65.77	1.65	0.93	R	1	TA,SOL,VL,ST	Adapt	7	R	2.319	2.882	2.153	2.762	0.919
8	1	4	9.87	0.15	0.8	16	M	65.77	1.65	0.93	R	1	TA,SOL,VL,ST	Adapt	8	R	2.586	3.103	2.539	3.128	0.932
8	1	4	9.87	0.15	0.8	16	M	65.77	1.65	0.93	R	1	TA,SOL,VL,ST	Adapt	9	R	2.016	2.452	1.491	1.868	0.921
8	1	4	9.87	0.15	0.8	16	M	65.77	1.65	0.93	R	1	TA,SOL,VL,ST	Adapt	10	R	2.164	2.718	1.885	2.177	0.925
8	2	4	11.51	0.175	0.8	16	M	65.77	1.65	0.9	R	1	TA,SOL,VL,ST	Adapt	1	L	0.539	0.885	0.804	2.011	0.781
8	2	4	11.51	0.175	0.8	16	M	65.77	1.65	0.9	R	1	TA,SOL,VL,ST	Adapt	2	L	0.493	0.868	0.855	2.871	0.852
8	2	4	11.51	0.175	0.8	16	M	65.77	1.65	0.9	R	1	TA,SOL,VL,ST	Adapt	3	L	0.586	0.827	0.733	2.117	0.809
8	2	4	11.51	0.175	0.8	16	M	65.77	1.65	0.9	R	1	TA,SOL,VL,ST	Adapt	4	L	0.536	0.749	0.742	2.139	0.82
8	2	4	11.51	0.175	0.8	16	M	65.77	1.65	0.9	R	1	TA,SOL,VL,ST	Adapt	5	L	0.582	0.709	0.94	2.181	0.809
8	2	4	11.51	0.175	0.8	16	M	65.77	1.65	0.9	R	1	TA,SOL,VL,ST	Adapt	6	L	0.516	0.703	0.711	2.014	0.818
8	2	4	11.51	0.175	0.8	16	M	65.77	1.65	0.9	R	1	TA,SOL,VL,ST	Adapt	7	L	0.528	0.65	0.683	1.985	0.834
8	2	4	11.51	0.175	0.8	16	M	65.77	1.65	0.9	R	1	TA,SOL,VL,ST	Adapt	8	L	0.481	0.629	0.803	2.025	0.813
8	2	4	11.51	0.175	0.8	16	M	65.77	1.65	0.9	R	1	TA,SOL,VL,ST	Adapt	9	L	0.511	0.661	0.747	1.672	0.796
8	2	4	11.51	0.175	0.8	16	M	65.77	1.65	0.9	R	1	TA,SOL,VL,ST	Adapt	10	L	0.494	0.603	0.698	1.573	0.804
8	2	4	11.51	0.175	0.8	16	M	65.77	1.65	0.9	R	1	TA,SOL,VL,ST	Washout	1	L	0.514	0.543	0.726	0.686	0.788
8	2	4	11.51	0.175	0.8	16	M	65.77	1.65	0.93	R	1	TA,SOL,VL,ST	Adapt	1	R	2.048	2.594	1.611	2.06	0.92
8	2	4	11.51	0.175	0.8	16	M	65.77	1.65	0.93	R	1	TA,SOL,VL,ST	Adapt	2	R	2.615	2.919	1.903	2.304	0.894
8	2	4	11.51	0.175	0.8	16	M	65.77	1.65	0.93	R	1	TA,SOL,VL,ST	Adapt	3	R	2.33	2.84	1.765	2.15	0.933
8	2	4	11.51	0.175	0.8	16	M	65.77	1.65	0.93	R	1	TA,SOL,VL,ST	Adapt	4	R	2.439	2.907	1.913	2.273	0.935
8	2	4	11.51	0.175	0.8	16	M	65.77	1.65	0.93	R	1	TA,SOL,VL,ST	Adapt	5	R	2.396	2.956	1.522	2.078	0.945
8	2	4	11.51	0.175	0.8	16	M	65.77	1.65	0.93	R	1	TA,SOL,VL,ST	Adapt	6	R	2.447	2.926	1.694	1.865	0.944
8	2	4	11.51	0.175	0.8	16	M	65.77	1.65	0.93	R	1	TA,SOL,VL,ST	Adapt	7	R	2.135	2.613	1.358	1.607	0.948
8	2	4	11.51	0.175	0.8	16	M	65.77	1.65	0.93	R	1	TA,SOL,VL,ST	Adapt	8	R	2.092	2.551	1.37	1.531	0.946
8	2	4	11.51	0.175	0.8	16	M	65.77	1.65	0.93	R	1	TA,SOL,VL,ST	Adapt	9	R	2.081	2.416	1.299	1.15	0.94
8	2	4	11.51	0.175	0.8	16	M	65.77	1.65	0.93	R	1	TA,SOL,VL,ST	Adapt	10	R	1.939	2.473	1.131	1.23	0.938
8	2	4	11.51	0.175	0.8	16	M	65.77	1.65	0.93	R	1	TA,SOL,VL,ST	Washout	1	R	1.107	1.111	0.56	0.534	0.915
8	1	5	11.51	0.175	0.8	16	M	65.77	1.65	0.9	R	1	TA,SOL,VL,ST	Base	1	L	1	1	1	1	0.671
8	1	5	11.51	0.175	0.8	16	M	65.77	1.65	0.9	R	1	TA,SOL,VL,ST	Adapt	1	L	1.091	1.212	0.892	1.73	0.695
8	1	5	11.51	0.175	0.8	16	M	65.77	1.65	0.9	R	1	TA,SOL,VL,ST	Adapt	2	L	1.148	1.194	1.339	2.29	0.702
8	1	5	11.51	0.175	0.8	16	M	65.77	1.65	0.9	R	1	TA,SOL,VL,ST	Adapt	3	L	1.069	1.15	0.944	1.946	0.715
8	1	5	11.51	0.175	0.8	16	M	65.77	1.65	0.9	R	1	TA,SOL,VL,ST	Adapt	4	L	1.06	1.206	0.93	1.97	0.705
8	1	5	11.51	0.175	0.8	16	M	65.77	1.65	0.9	R	1	TA,SOL,VL,ST	Adapt	5	L	0.888	1.115	0.894	1.952	0.706
8	1	5	11.51	0.175	0.8	16	M	65.77	1.65	0.9	R	1	TA,SOL,VL,ST	Adapt	6	L	0.897	1.144	0.849	1.872	0.701
8	1	5	11.51	0.175	0.8	16	M	65.77	1.65	0.9	R	1	TA,SOL,VL,ST	Adapt	7	L	0.72	1.048	0.831	2.111	0.731
8	1	5	11.51	0.175	0.8	16	M	65.77	1.65	0.9	R	1	TA,SOL,VL,ST	Adapt	8	L	0.713	0.943	0.842	1.684	0.707
8	1	5	11.51	0.175	0.8	16	M	65.77	1.65	0.9	R	1	TA,SOL,VL,ST	Adapt	9	L	0.765	0.966	0.777	1.39	0.706
8	1	5	11.51	0.175	0.8	16	M	65.77	1.65	0.9	R	1	TA,SOL,VL,ST	Adapt	10	L	0.639	0.826	0.703	1.49	0.736
8	1	5	11.51	0.175	0.8	16	M	65.77	1.65	0.93	R	1	TA,SOL,VL,ST	Base	1	R	1	1	1	1	0.885
8	1	5	11.51	0.175	0.8	16	M	65.77	1.65	0.93	R	1	TA,SOL,VL,ST	Adapt	1	R	1.633	2.626	2.568	2.293	0.916
8	1	5	11.51	0.175	0.8	16	M	65.77	1.65	0.93	R	1	TA,SOL,VL,ST	Adapt	2	R	2.304	3.408	4.107	4.041	0.927
8	1	5	11.51	0.175	0.8	16	M	65.77	1.65	0.93	R	1	TA,SOL,VL,ST	Adapt	3	R	2.187	3.203	3.429	3.233	0.923
8	1	5	11.51	0.175	0.8	16	M	65.77	1.65	0.93	R	1	TA,SOL,VL,ST	Adapt	4	R	2.076	3.072	3.041	2.803	0.913
8	1	5	11.51	0.175	0.8	16	M	65.77	1.65	0.93	R	1	TA,SOL,VL,ST	Adapt	5	R	2.055	2.969	2.706	2.374	0.918
8	1	5	11.51	0.175	0.8	16	M	65.77	1.65	0.93	R	1	TA,SOL,VL,ST	Adapt	6	R	1.811	2.651	1.859	1.766	0.922
8	1	5	11.51	0.175	0.8	16	M	65.77	1.65	0.93	R	1	TA,SOL,VL,ST	Adapt	7	R	2.068	2.923	2.73	2.32	0.923
8	1	5	11.51	0.175	0.8	16	M	65.77	1.65	0.93	R	1	TA,SOL,VL,ST	Adapt	8	R	1.56	2.211	1.517	1.493	0.925
8	1	5	11.51	0.175	0.8	16	M	65.77	1.65	0.93	R	1	TA,SOL,VL,ST	Adapt	9	R	1.756	2.578	1.981	1.511	0.929
8	1	5	11.51	0.175	0.8	16	M	65.77	1.65	0.93	R	1	TA,SOL,VL,ST	Adapt	10	R	1.451	2.283	1.447	1.319	0.928
8	2	5	13.15	0.2	0.8	16	M	65.77	1.65	0.9	R	1	TA,SOL,VL,ST	Adapt	1	L	0.61	0.795	0.671	1.47	0.759
8	2	5	13.15	0.2	0.8	16	M	65.77	1.65	0.9	R	1	TA,SOL,VL,ST	Adapt	2	L	0.632	0.776	0.662	1.498	0.761
8	2	5	13.15	0.2	0.8	16	M	65.77	1.65	0.9	R	1	TA,SOL,VL,ST	Adapt	3	L	0.623	0.773	0.649	1.386	0.762
8	2	5	13.15	0.2	0.8	16	M	65.77	1.65	0.9	R	1	TA,SOL,VL,ST	Adapt	4	L	0.597	0.71	0.779	1.702	0.765
8	2	5	13.15	0.2	0.8	16	M	65.77	1.65	0.9	R	1	TA,SOL,VL,ST	Adapt	5	L	0.544	0.712	0.725	1.302	0.733
8	2	5	13.15	0.2	0.8	16	M	65.77	1.65	0.9	R	1	TA,SOL,VL,ST	Adapt	6	L	0.586	0.626	0.66	1.103	0.725
8	2	5	13.15	0.2	0.8	16	M	65.77	1.65	0.9	R	1	TA,SOL,VL,ST	Adapt	7	L	0.518	0.59	0.587	1.164	0.744
8	2	5	13.15	0.2	0.8	16	M	65.77	1.65	0.9	R	1	TA,SOL,VL,ST	Adapt	8	L	0.58	0.545	0.604	1.111	0.737
8	2	5	13.15	0.2	0.8	16	M	65.77	1.65	0.9	R	1	TA,SOL,VL,ST	Adapt	9	L	0.586	0.543	0.573	0.954	0.728
8	2	5	13.15	0.2	0.8	16	M	65.77	1.65	0.9	R	1	TA,SOL,VL,ST	Adapt	10	L	0.533	0.515	0.535	0.895	0.738
8	2	5	13.15	0.2	0.8	16	M	65.77	1.65	0.9	R	1	TA,SOL,VL,ST	Washout	1	L	0.618	0.487	0.523	0.474	0.757
8	2	5	13.15	0.2	0.8	16	M	65.77	1.65	0.93	R	1	TA,SOL,VL,ST	Adapt	1	R	1.86	2.983	2.317	1.676	0.933
8	2	5	13.15	0.2	0.8	16	M	65.77	1.65	0.93	R	1	TA,SOL,VL,ST	Adapt	2	R	1.957	3.15	2.522	1.822	0.932
8	2	5	13.15	0.2	0.8	16	M	65.77	1.65	0.93	R	1	TA,SOL,VL,ST	Adapt	3	R	2.18	3.432	2.698	1.826	0.936
8	2	5	13.15	0.2	0.8	16	M	65.77	1.65	0.93	R	1	TA,SOL,VL,ST	Adapt	4	R	2.18	3.46	2.996	2.011	0.931
8	2	5	13.15	0.2	0.8	16	M	65.77	1.65	0.93	R	1	TA,SOL,VL,ST	Adapt	5	R	1.964	3.057	2.086	1.32	0.934
8	2	5	13.15	0.2	0.8	16	M	65.77	1.65	0.93	R	1	TA,SOL,VL,ST	Adapt	6	R	1.753	2.802	1.556	1.303	0.938
8	2	5	13.15	0.2	0.8	16	M	65.77	1.65	0.93	R	1	TA,SOL,VL,ST	Adapt	7	R	1.521	2.494	1.241	1.093	0.938
8	2	5	13.15	0.2	0.8	16	M	65.77	1.65	0.93	R	1	TA,SOL,VL,ST	Adapt	8	R	1.594	2.633	1.392	1.114	0.932
8	2	5	13.15	0.2	0.8	16	M	65.77	1.65	0.93	R	1	TA,SOL,VL,ST	Adapt	9	R	1.401	2.213	1.218	0.904	0.936
8	2	5	13.15	0.2	0.8	16	M	65.77	1.65	0.93	R	1	TA,SOL,VL,ST	Adapt	10	R	1.306	2.115	1.169	0.89	0.937
8	2	5	13.15	0.2	0.8	16	M	65.77	1.65	0.93	R	1	TA,SOL,VL,ST	Washout	1	R	0.986	1.01	0.742	0.407	0.914
