# Supplementary material for: Multi-session adaptation to audiovisual and sensorimotor biofeedback is heterogeneous among adolescents with cerebral palsy
Source: PLoS One. 2024 Nov 18;19(11):e0313617. doi: 10.1371/journal.pone.0313617 (PMC11573209; doi:10.1371/journal.pone.0313617)
Supplement: S1 File — This compressed folder contains all participant-level data for pre-, post-, and training visits used for the presented analyses and figures. The file READ ME.txt contains basic definitions for all presented variables. All data has been de-identified to protect participant privacy. (ZIP) [file pone.0313617.s001.zip › PrePostTable.csv]

SUBJ	VISIT	AGE	SEX	MASS	HEIGHT	MORE_AFFECTED_LIMB	LEG_LENGTH	CADENCE	ST_TIME	ST_WIDTH	STR_TIME	STR_LENGTH	ST_LENGTH	tVAF	SPEED	GDI	MEAN_SOL_STANCE	ST_WIDTH_ND	STR_LENGTH_ND	ST_LENGTH_ND	SPEED_ND	SIDE
1	Pre	18	M	62.14	1.76	R	1.03	123.05	0.49	0.13	1.07	1.26	0.63	0.79	1.17	85.77	0.37	0.13	1.22	0.61	0.37	L
1	Post	18	M	62.14	1.76	R	1.03	129.86	0.46	0.18	1.04	1.29	0.64	0.82	1.25	85.96	0.33	0.18	1.26	0.62	0.39	L
2	Pre	12	F	42.41	1.45	L	0.84	100.91	0.60	0.13	1.23	0.98	0.49	0.89	0.80	85.01	0.63	0.16	1.17	0.58	0.28	L
2	Post	12	F	42.41	1.45	L	0.84	96.29	0.63	0.13	1.24	0.94	0.44	0.90	0.76	79.30	0.67	0.15	1.12	0.53	0.26	L
3	Pre	13	M	42.18	1.58	R	0.89	129.62	0.46	0.26	1.08	0.77	0.43	0.84	0.71	66.92	0.51	0.29	0.86	0.48	0.24	L
3	Post	13	M	42.18	1.58	R	0.89	116.50	0.52	0.28	1.17	0.72	0.34	0.86	0.62	69.63	0.78	0.31	0.81	0.38	0.21	L
4	Pre	15	M	60.78	1.65	L	0.94	104.01	0.58	0.25	1.13	0.96	0.48	0.79	0.85	77.91	0.58	0.27	1.02	0.51	0.28	L
4	Post	15	M	60.78	1.65	L	0.94	101.65	0.59	0.25	1.17	0.93	0.47	0.81	0.80	82.03	0.56	0.26	0.99	0.50	0.26	L
5	Pre	13	M	39.01	1.495	R	0.86	130.25	0.46	0.15	0.96	1.30	0.66	0.71	1.36	71.39	0.33	0.17	1.51	0.76	0.47	L
5	Post	13	M	39.01	1.495	R	0.86	127.09	0.47	0.12	0.95	1.31	0.66	0.73	1.37	77.32	0.36	0.14	1.52	0.76	0.47	L
6	Pre	12	M	39.46	1.43	R	0.86	134.93	0.44	0.13	0.98	1.13	0.58	0.79	1.16	80.92	0.54	0.15	1.32	0.67	0.40	L
6	Post	12	M	39.46	1.43	R	0.86	139.43	0.43	0.12	1.00	1.07	0.53	0.78	1.07	76.75	0.49	0.14	1.24	0.62	0.37	L
7	Pre	15	M	68.95	1.56	L	0.87	108.67	0.56	0.20	1.13	0.79	0.40	0.88	0.70	85.93	0.67	0.23	0.91	0.46	0.24	L
7	Post	15	M	68.95	1.56	L	0.87	110.73	0.54	0.20	1.06	0.89	0.43	0.87	0.84	88.80	0.60	0.23	1.03	0.50	0.29	L
8	Pre	16	M	65.77	1.65	R	0.9	118.94	0.51	0.28	1.18	1.21	0.62	0.71	1.03	82.36	0.47	0.31	1.34	0.69	0.35	L
8	Post	16	M	65.77	1.65	R	0.9	125.34	0.48	0.27	1.13	1.21	0.59	0.68	1.07	80.41	0.38	0.30	1.35	0.65	0.36	L
1	Pre	18	M	62.14	1.76	R	1.04	100.50	0.60	0.15	1.10	1.25	0.63	0.81	1.14	88.10	0.58	0.14	1.20	0.61	0.36	R
1	Post	18	M	62.14	1.76	R	1.04	106.62	0.56	0.17	1.03	1.27	0.64	0.84	1.23	83.60	0.69	0.16	1.22	0.61	0.39	R
2	Pre	12	F	42.41	1.45	L	0.84	94.36	0.64	0.13	1.23	0.97	0.48	0.89	0.79	85.29	0.61	0.15	1.16	0.57	0.28	R
2	Post	12	F	42.41	1.45	L	0.84	98.85	0.61	0.12	1.24	0.93	0.43	0.88	0.75	84.70	0.56	0.14	1.10	0.52	0.26	R
3	Pre	13	M	42.18	1.58	R	0.92	101.91	0.59	0.25	1.06	0.76	0.43	0.89	0.71	70.00	0.64	0.27	0.82	0.47	0.24	R
3	Post	13	M	42.18	1.58	R	0.92	94.19	0.64	0.28	1.17	0.72	0.35	0.84	0.61	71.07	0.66	0.30	0.78	0.38	0.20	R
4	Pre	15	M	60.78	1.65	L	0.93	109.55	0.55	0.25	1.13	0.96	0.48	0.81	0.85	76.69	0.56	0.27	1.04	0.52	0.28	R
4	Post	15	M	60.78	1.65	L	0.93	100.48	0.60	0.25	1.19	0.94	0.47	0.78	0.79	78.69	0.56	0.27	1.01	0.51	0.26	R
5	Pre	13	M	39.01	1.495	R	0.87	124.80	0.48	0.15	0.94	1.31	0.67	0.72	1.39	78.25	0.42	0.17	1.51	0.77	0.48	R
5	Post	13	M	39.01	1.495	R	0.87	124.87	0.48	0.12	0.96	1.31	0.66	0.73	1.37	78.53	0.41	0.14	1.51	0.76	0.47	R
6	Pre	12	M	39.46	1.43	R	0.81	111.38	0.54	0.14	0.98	1.13	0.58	0.81	1.15	76.05	0.42	0.17	1.40	0.72	0.41	R
6	Post	12	M	39.46	1.43	R	0.81	105.99	0.57	0.12	1.00	1.07	0.54	0.85	1.07	75.26	0.53	0.15	1.32	0.67	0.38	R
7	Pre	15	M	68.95	1.56	L	0.87	109.91	0.55	0.20	1.11	0.81	0.41	0.88	0.73	84.52	0.67	0.23	0.94	0.48	0.25	R
7	Post	15	M	68.95	1.56	L	0.87	115.11	0.52	0.20	1.06	0.90	0.44	0.86	0.85	89.48	0.66	0.23	1.03	0.50	0.29	R
8	Pre	16	M	65.77	1.65	R	0.93	89.81	0.67	0.26	1.19	1.20	0.59	0.81	1.00	78.07	0.57	0.28	1.29	0.64	0.33	R
8	Post	16	M	65.77	1.65	R	0.93	93.13	0.65	0.27	1.14	1.21	0.59	0.83	1.06	78.79	0.59	0.29	1.30	0.63	0.35	R
