# Supplementary material for: Multi-session adaptation to audiovisual and sensorimotor biofeedback is heterogeneous among adolescents with cerebral palsy
Source: PLoS One. 2024 Nov 18;19(11):e0313617. doi: 10.1371/journal.pone.0313617 (PMC11573209; doi:10.1371/journal.pone.0313617)
Supplement: S1 File — This compressed folder contains all participant-level data for pre-, post-, and training visits used for the presented analyses and figures. The file READ ME.txt contains basic definitions for all presented variables. All data has been de-identified to protect participant privacy. (ZIP) [file pone.0313617.s001.zip › READ ME.txt]

This folder contains all data used to generate the results and figures presented in this manuscript. Data is organized into two tables, the Adaptation Table and the Pre-Post Table. Subject numbers are consistent  
between tables. The following document includes all variable definitions to facilitate data table interpretation. 

ADAPTATION TABLE: 
The Adaptation Table includes all data collected during four sessions of walking with audiovisual and sensorimotor biofeedback for all participants. Training sessions were structured to include a one-minute baseline period during which the feedback systems  
were turned off, followed by two ten-minute walking bouts with feedback, and a one minute washout period where systems were once again turned off.  

For each participant and visit, there are 44 rows. This includes 1 row for each minute of each biofeedback phase (20 per leg), 
2 rows for baseline (left and right legs), and 2 row for washout (left and right legs). 

Variable definitions are as follows: 
SUBJ: Participant number (1-8)  
BOUT: 1 or 2. Indicates which of the two ten-minute bouts the data is taken from. Note that the baseline phase was collected immediately before Bout 1 whereas washout phase was collected immediately after Bout 2. 
VISIT: Visit number (Ranges from 2 - 5). Naming convention is taken from protocol document (Pre-adaptation is considered Visit 1). 
RES_LEVEL: Nominal resistance applied by the bilateral ankle exoskeleton, in Nm. 
SET_POINT: Set point for the bilateral ankle exoskeleton, in Nm/kg. This value was standardized across all participants and normalized to participant body weight: SET_POINT*MASS = RES_LEVEL 
SPEED: Treadmill speed, in m/s 
AGE: Participant age, rounded to the nearest year 
SEX: Male (M) or Female (F) 
MASS: Participant mass in kilograms. Note that weight was only taken at the Pre-Intervention visit. 
HEIGHT: Participant height in meters. Note that height was only taken at the Pre-Intervention visit. 
LEG_LENGTH: Measured in meters from the ASIS to the lateral malleolus  
MORE_AFFECTED_LIMB: Either right (R) or left (L), based on participant self-report and confirmed by therapist observation  
GMFCS: Gross Motor Function Classification System Level (I-V), based on participant self-report and confirmed by therapist observation. 
EMG_LABEL: Muscle name, corresponds to the four EMG variables - EMG_1 to EMG_4. Includes Tibialis Anterior (TA; EMG_1), Soleus (SOL; EMG_2), Vastus lateralis (VL; EMG_3), Semitendinosus (ST, EMG_4) 
PHASE: Phase of the training visit. Includes baseline (Base), biofeedback (Adapt), and washout (Washout) phases. 
MINUTE: Minute of the trial. Indicates what data was used to calculate average values (i.e., MINUTE = 2, represents data between 60 seconds and 120 seconds) 
SIDE: Signifies which limb the data corresponds to - either the right (R) or left (L) 
EMG_1 - EMG_4: Average maximum muscle activity for each of the four muscles tested. See EMG_LABEL for the corresponding muscle name. See the manuscript for detailed information on EMG processing. All EMG data was normalized to the 95th percentile of baseline activity for each training visit. 
tVAF: Total variance accounted for by a one-synergy solution using EMG data concantenated across the full minute of data. See manuscript for more detailed discussion of how tVAF was calculated. 


PRE-POST TABLE: 
The PrePost Table includes overground walking data collected before and after the four sessions walking with audiovisual and sensorimotor biofeedback. For each variable listed, excluding demograhpic information and tVAF_1, 
values were calculated for each overground stride recorded (7-12 strides per participant) and averaged to yield a single summary measure for each leg and each participant. 

Variable definitions are as follows: 
SUBJ: Participant number (1-8) 
VISIT: Indicates whether data was collected before (Pre) or after (Post) biofeedback sessions
AGE: Participant age, rounded to the nearest year 
SEX: Male (M) or Female (F) 
MASS: Participant mass in kilograms. Note that weight was only taken at the Pre-Intervention visit. 
HEIGHT: Participant height in meters. Note that height was only taken at the Pre-Intervention visit. 
MORE_AFFECTED_LIMB: Either right (R) or left (L), based on participant self-report and confirmed by therapist observation 
LEG_LENGTH: Measured in meters from the ASIS to the lateral malleolus  
CADENCE: Cadence, measured in steps/second 
ST_TIME: Step time, measured in seconds  
ST_WIDTH: STep width, measured in meters 
STR_TIME: Stride time, measured in seconds  
STR_LENGTH: Stride length, measured in meters
ST_LENGTH: Step length, measured in meters  
tVAF: Total variance accounted for by a one-synergy solution using EMG data concanted across seven overground strides. See manuscript for more detailed discussion of how tVAF was calculated for overground trials. 
SPEED: Walking speed, measured in meters per second 
GDI: Average gait deviation index. See manuscript for more detailed discussion of how GDI was calculated for overground trials.  
MEAN_SOL_STANCE: Mean soleus activity during stance phase. See manuscript for processing procedure for EMG data. In general, linear envelopes were created from EMG data and normalized to the 95th percentile of all overground data.  
SIDE: Signifies which leg the data corresponds to - either the right (R) or left (L) 

In addition to raw values, non-dimensional values for all spatial gait parameters are presented. These follow the same naming convention, 
but include an '_ND' at the end of the variable name (i.e., non-dimensional speed is labeled as SPEED_ND). All nondimensional values were calculated according to Hof et al, 1996. 
